# Supplementary material for: The electron–proton bottleneck of photosynthetic oxygen evolution
Source: Nature. 2023 May 3;617(7961):623–8. doi: 10.1038/s41586-023-06008-5 (PMC10191853; doi:10.1038/s41586-023-06008-5)
Supplement: Supplementary file 4 — Text file containing the complete coordinates (including H atoms) of all 14 structures obtained by the MEP calculation. The coordinates are provided in PDB data format; the 14 coordinate sets are sequentially listed within the text file. [file 41586_2023_6008_MOESM4_ESM.txt]

CRYST1    0.000    0.000    0.000  90.00  90.00  90.00 P 1           1
ATOM      1  C       X   1      20.922  10.404  14.849  0.00  0.00           C
ATOM      2  C       X   1      21.218  11.463  15.912  0.00  0.00           C
ATOM      3  H       X   1      22.167  11.272  16.414  0.00  0.00           H
ATOM      4  H       X   1      21.266  12.460  15.475  0.00  0.00           H
ATOM      5  H       X   1      20.434  11.468  16.671  0.00  0.00           H
ATOM      6  C       X   1      19.508  10.760  10.019  0.00  0.00           C
ATOM      7  C       X   1      19.333  11.681  11.201  0.00  0.00           C
ATOM      8  O       X   1      18.713  11.273  12.224  0.00  0.00           O
ATOM      9  O       X   1      19.796  12.851  11.100  0.00  0.00           O
ATOM     10  C       X   1      10.977  13.036  23.261  0.00  0.00           C
ATOM     11  C       X   1      10.732  13.810  21.993  0.00  0.00           C
ATOM     12  C       X   1       9.449  14.279  21.676  0.00  0.00           C
ATOM     13  H       X   1       8.626  14.056  22.344  0.00  0.00           H
ATOM     14  C       X   1       9.206  15.011  20.526  0.00  0.00           C
ATOM     15  H       X   1       8.208  15.357  20.294  0.00  0.00           H
ATOM     16  C       X   1      10.258  15.297  19.644  0.00  0.00           C
ATOM     17  O       X   1      10.064  15.979  18.493  0.00  0.00           O
ATOM     18  H       X   1       8.941  16.957  18.446  0.00  0.00           H
ATOM     19  C       X   1      11.550  14.847  19.948  0.00  0.00           C
ATOM     20  H       X   1      12.361  15.105  19.281  0.00  0.00           H
ATOM     21  C       X   1      11.772  14.114  21.103  0.00  0.00           C
ATOM     22  H       X   1      12.776  13.780  21.329  0.00  0.00           H
ATOM     23  N       X   1      16.223   7.850  17.065  0.00  0.00           N
ATOM     24  C       X   1      17.247   8.768  16.544  0.00  0.00           C
ATOM     25  H       X   1      18.211   8.550  17.008  0.00  0.00           H
ATOM     26  C       X   1      17.414   8.624  15.027  0.00  0.00           C
ATOM     27  H       X   1      18.052   9.417  14.642  0.00  0.00           H
ATOM     28  H       X   1      17.893   7.663  14.816  0.00  0.00           H
ATOM     29  O       X   1      16.114   8.656  14.429  0.00  0.00           O
ATOM     30  H       X   1      16.177   9.065  13.543  0.00  0.00           H
ATOM     31  C       X   1      16.938  10.229  16.917  0.00  0.00           C
ATOM     32  O       X   1      17.744  11.134  16.613  0.00  0.00           O
ATOM     33  N       X   1      15.792  10.420  17.568  0.00  0.00           N
ATOM     34  H       X   1      15.320   9.548  17.795  0.00  0.00           H
ATOM     35  C       X   1      15.242  11.705  17.990  0.00  0.00           C
ATOM     36  C       X   1      13.863  11.990  17.388  0.00  0.00           C
ATOM     37  H       X   1      13.182  11.148  17.525  0.00  0.00           H
ATOM     38  H       X   1      13.410  12.827  17.926  0.00  0.00           H
ATOM     39  C       X   1      13.816  12.396  15.924  0.00  0.00           C
ATOM     40  O       X   1      12.699  12.613  15.382  0.00  0.00           O
ATOM     41  O       X   1      14.941  12.505  15.341  0.00  0.00           O
ATOM     42  C       X   1      21.436  18.365  16.430  0.00  0.00           C
ATOM     43  O       X   1      20.909  17.248  16.449  0.00  0.00           O
ATOM     44  N       X   1      21.441  19.187  15.376  0.00  0.00           N
ATOM     45  H       X   1      20.957  18.945  14.504  0.00  0.00           H
ATOM     46  H       X   1      21.908  20.077  15.437  0.00  0.00           H
ATOM     47  C       X   1       9.728  19.890  15.466  0.00  0.00           C
ATOM     48  C       X   1      10.346  19.932  14.070  0.00  0.00           C
ATOM     49  H       X   1       9.589  19.948  13.287  0.00  0.00           H
ATOM     50  H       X   1      10.942  20.839  13.934  0.00  0.00           H
ATOM     51  C       X   1      11.279  18.773  13.789  0.00  0.00           C
ATOM     52  O       X   1      11.815  18.140  14.709  0.00  0.00           O
ATOM     53  O       X   1      11.471  18.541  12.518  0.00  0.00           O
ATOM     54  C       X   1       7.624  21.254  19.865  0.00  0.00           C
ATOM     55  C       X   1       7.695  19.882  19.292  0.00  0.00           C
ATOM     56  N       X   1       6.620  19.257  18.676  0.00  0.00           N
ATOM     57  H       X   1       5.699  19.647  18.553  0.00  0.00           H
ATOM     58  C       X   1       7.014  18.021  18.268  0.00  0.00           C
ATOM     59  H       X   1       6.382  17.330  17.737  0.00  0.00           H
ATOM     60  N       X   1       8.272  17.825  18.593  0.00  0.00           N
ATOM     61  C       X   1       8.708  18.971  19.225  0.00  0.00           C
ATOM     62  H       X   1       9.721  19.056  19.581  0.00  0.00           H
ATOM     63  C       X   1      17.071  20.245  11.178  0.00  0.00           C
ATOM     64  C       X   1      15.741  19.620  10.948  0.00  0.00           C
ATOM     65  N       X   1      14.773  20.185  10.122  0.00  0.00           N
ATOM     66  H       X   1      14.881  21.043   9.602  0.00  0.00           H
ATOM     67  C       X   1      13.660  19.417  10.152  0.00  0.00           C
ATOM     68  H       X   1      12.748  19.627   9.623  0.00  0.00           H
ATOM     69  N       X   1      13.862  18.385  10.952  0.00  0.00           N
ATOM     70  C       X   1      15.151  18.500  11.452  0.00  0.00           C
ATOM     71  H       X   1      15.528  17.790  12.164  0.00  0.00           H
ATOM     72  C       X   1      17.900  15.890   9.449  0.00  0.00           C
ATOM     73  C       X   1      18.030  15.485  10.912  0.00  0.00           C
ATOM     74  H       X   1      18.879  14.818  11.054  0.00  0.00           H
ATOM     75  H       X   1      18.244  16.351  11.543  0.00  0.00           H
ATOM     76  C       X   1      16.844  14.774  11.513  0.00  0.00           C
ATOM     77  O       X   1      15.766  14.625  10.853  0.00  0.00           O
ATOM     78  O       X   1      17.019  14.347  12.699  0.00  0.00           O
ATOM     79  C       X   1      12.891  15.648   4.483  0.00  0.00           C
ATOM     80  C       X   1      13.297  15.668   5.918  0.00  0.00           C
ATOM     81  N       X   1      14.630  15.729   6.313  0.00  0.00           N
ATOM     82  C       X   1      14.708  15.715   7.654  0.00  0.00           C
ATOM     83  H       X   1      15.611  15.718   8.238  0.00  0.00           H
ATOM     84  N       X   1      13.481  15.660   8.138  0.00  0.00           N
ATOM     85  H       X   1      13.266  15.611   9.207  0.00  0.00           H
ATOM     86  C       X   1      12.587  15.625   7.080  0.00  0.00           C
ATOM     87  H       X   1      11.529  15.544   7.247  0.00  0.00           H
ATOM     88  C       X   1       9.305  17.596   8.794  0.00  0.00           C
ATOM     89  C       X   1      10.385  16.909   9.585  0.00  0.00           C
ATOM     90  O       X   1      10.322  15.647   9.710  0.00  0.00           O
ATOM     91  O       X   1      11.310  17.621  10.086  0.00  0.00           O
ATOM     92  C       X   1       7.789  13.082  12.732  0.00  0.00           C
ATOM     93  C       X   1       7.438  12.163  13.902  0.00  0.00           C
ATOM     94  H       X   1       7.780  12.578  14.849  0.00  0.00           H
ATOM     95  H       X   1       6.363  12.002  13.963  0.00  0.00           H
ATOM     96  H       X   1       7.905  11.182  13.792  0.00  0.00           H
ATOM     97  C       X   1       9.250  13.498  12.687  0.00  0.00           C
ATOM     98  O       X   1       9.899  13.642  13.739  0.00  0.00           O
ATOM     99  O       X   1       9.699  13.702  11.490  0.00  0.00           O
ATOM    100  C       X   1      11.646  10.647   8.163  0.00  0.00           C
ATOM    101  C       X   1      12.749  11.709   8.048  0.00  0.00           C
ATOM    102  C       X   1      12.749  12.688   9.204  0.00  0.00           C
ATOM    103  O       X   1      11.662  13.296   9.459  0.00  0.00           O
ATOM    104  O       X   1      13.839  12.872   9.835  0.00  0.00           O
ATOM    105  C       X   1      11.020   5.655  12.158  0.00  0.00           C
ATOM    106  C       X   1      10.053   6.829  11.990  0.00  0.00           C
ATOM    107  C       X   1      10.378   8.058  12.841  0.00  0.00           C
ATOM    108  H       X   1       9.566   8.782  12.739  0.00  0.00           H
ATOM    109  H       X   1      10.455   7.782  13.895  0.00  0.00           H
ATOM    110  N       X   1      11.642   8.675  12.417  0.00  0.00           N
ATOM    111  H       X   1      12.106   8.281  11.614  0.00  0.00           H
ATOM    112  C       X   1      12.187   9.791  12.942  0.00  0.00           C
ATOM    113  N       X   1      11.510  10.509  13.839  0.00  0.00           N
ATOM    114  H       X   1      10.508  10.441  13.896  0.00  0.00           H
ATOM    115  H       X   1      11.949  11.310  14.305  0.00  0.00           H
ATOM    116  N       X   1      13.409  10.156  12.580  0.00  0.00           N
ATOM    117  H       X   1      14.035   9.508  12.125  0.00  0.00           H
ATOM    118  H       X   1      13.792  11.102  12.726  0.00  0.00           H
ATOM    119  O       X   1      11.184  15.837  12.301  0.00  0.00           O
ATOM    120  Ca      X   1      12.160  14.711  14.253  0.00  0.00          CA
ATOM    121  Mn      X   1      12.421  17.070  11.716  0.00  0.00          MN
ATOM    122  O       X   1      12.356  13.407  12.088  0.00  0.00           O
ATOM    123  Mn      X   1      11.376  14.530  11.029  0.00  0.00          MN
ATOM    124  O       X   1      13.036  15.456  10.721  0.00  0.00           O
ATOM    125  Mn      X   1      14.092  13.827  11.635  0.00  0.00          MN
ATOM    126  O       X   1      14.997  12.448  12.424  0.00  0.00           O
ATOM    127  Mn      X   1      15.753  13.492  13.893  0.00  0.00          MN
ATOM    128  O       X   1      13.480  16.868  13.136  0.00  0.00           O
ATOM    129  O       X   1      13.635  15.634  15.837  0.00  0.00           O
ATOM    130  O       X   1      14.389  14.524  13.289  0.00  0.00           O
ATOM    131  O       X   1      16.217  14.750  15.191  0.00  0.00           O
ATOM    132  O       X   1      17.243  12.186  14.172  0.00  0.00           O
ATOM    133  H       X   1      14.596  15.581  15.647  0.00  0.00           H
ATOM    134  H       X   1      13.430  16.370  16.472  0.00  0.00           H
ATOM    135  H       X   1      13.074  17.315  13.921  0.00  0.00           H
ATOM    136  H       X   1      17.947  12.035  13.483  0.00  0.00           H
ATOM    137  H       X   1      16.949  15.344  14.906  0.00  0.00           H
ATOM    138  H       X   1      17.536  11.915  15.074  0.00  0.00           H
ATOM    139  H       X   1      15.426  15.747   5.691  0.00  0.00           H
ATOM    140  Cl      X   1      19.761  18.517  12.676  0.00  0.00          CL
ATOM    141  O       X   1      10.492  15.298  15.912  0.00  0.00           O
ATOM    142  H       X   1       9.892  14.543  15.889  0.00  0.00           H
ATOM    143  H       X   1      10.529  15.600  16.850  0.00  0.00           H
ATOM    144  O       X   1       7.097  16.011  15.145  0.00  0.00           O
ATOM    145  H       X   1       6.799  15.096  15.200  0.00  0.00           H
ATOM    146  H       X   1       8.061  15.964  15.067  0.00  0.00           H
ATOM    147  O       X   1      16.287  10.068  11.969  0.00  0.00           O
ATOM    148  H       X   1      17.247  10.286  12.014  0.00  0.00           H
ATOM    149  H       X   1      15.871  10.948  12.135  0.00  0.00           H
ATOM    150  O       X   1      12.780  17.580  17.413  0.00  0.00           O
ATOM    151  H       X   1      13.488  17.833  18.051  0.00  0.00           H
ATOM    152  H       X   1      12.639  18.277  16.759  0.00  0.00           H
ATOM    153  O       X   1      14.804  17.608  19.166  0.00  0.00           O
ATOM    154  H       X   1      15.414  18.342  19.298  0.00  0.00           H
ATOM    155  H       X   1      15.357  16.858  18.820  0.00  0.00           H
ATOM    156  O       X   1      18.832  13.122  18.451  0.00  0.00           O
ATOM    157  H       X   1      19.709  12.739  18.569  0.00  0.00           H
ATOM    158  H       X   1      18.409  12.564  17.770  0.00  0.00           H
ATOM    159  O       X   1      16.289  15.587  18.108  0.00  0.00           O
ATOM    160  H       X   1      16.186  15.338  17.172  0.00  0.00           H
ATOM    161  H       X   1      17.251  15.763  18.197  0.00  0.00           H
ATOM    162  O       X   1      16.019  10.855   9.186  0.00  0.00           O
ATOM    163  H       X   1      15.591  11.689   9.434  0.00  0.00           H
ATOM    164  H       X   1      16.094  10.378  10.032  0.00  0.00           H
ATOM    165  O       X   1      21.266  14.721  14.354  0.00  0.00           O
ATOM    166  H       X   1      21.448  15.452  14.960  0.00  0.00           H
ATOM    167  H       X   1      20.398  14.941  13.989  0.00  0.00           H
ATOM    168  O       X   1      18.446  16.522  14.708  0.00  0.00           O
ATOM    169  H       X   1      19.004  16.696  15.482  0.00  0.00           H
ATOM    170  H       X   1      18.799  17.124  14.021  0.00  0.00           H
ATOM    171  O       X   1      19.065  15.918  18.130  0.00  0.00           O
ATOM    172  H       X   1      19.205  14.953  18.112  0.00  0.00           H
ATOM    173  H       X   1      19.823  16.346  17.692  0.00  0.00           H
ATOM    174  O       X   1       7.515  20.303   9.798  0.00  0.00           O
ATOM    175  H       X   1       6.561  20.446   9.759  0.00  0.00           H
ATOM    176  H       X   1       7.903  21.183   9.873  0.00  0.00           H
ATOM    177  H       X   1       8.594  21.529  20.273  0.00  0.00           H
ATOM    178  H       X   1       6.894  21.319  20.674  0.00  0.00           H
ATOM    179  H       X   1       7.358  21.997  19.111  0.00  0.00           H
ATOM    180  H       X   1      11.911  12.476  23.221  0.00  0.00           H
ATOM    181  H       X   1      10.169  12.332  23.464  0.00  0.00           H
ATOM    182  H       X   1      11.039  13.704  24.126  0.00  0.00           H
ATOM    183  H       X   1      21.716  10.353  14.102  0.00  0.00           H
ATOM    184  H       X   1      20.003  10.629  14.311  0.00  0.00           H
ATOM    185  H       X   1      20.817   9.407  15.284  0.00  0.00           H
ATOM    186  H       X   1      20.297  11.104   9.356  0.00  0.00           H
ATOM    187  H       X   1      18.563  10.738   9.471  0.00  0.00           H
ATOM    188  H       X   1      19.727   9.758  10.384  0.00  0.00           H
ATOM    189  H       X   1       8.640  16.868   8.340  0.00  0.00           H
ATOM    190  H       X   1       9.736  18.245   8.032  0.00  0.00           H
ATOM    191  H       X   1       8.732  18.245   9.460  0.00  0.00           H
ATOM    192  H       X   1      13.211  16.552   3.960  0.00  0.00           H
ATOM    193  H       X   1      11.809  15.579   4.395  0.00  0.00           H
ATOM    194  H       X   1      13.321  14.793   3.956  0.00  0.00           H
ATOM    195  H       X   1      12.597  12.292   7.135  0.00  0.00           H
ATOM    196  H       X   1      13.733  11.249   7.993  0.00  0.00           H
ATOM    197  H       X   1      10.661  11.104   8.227  0.00  0.00           H
ATOM    198  H       X   1      11.792  10.032   9.052  0.00  0.00           H
ATOM    199  H       X   1      11.666   9.986   7.297  0.00  0.00           H
ATOM    200  H       X   1       9.045   6.511  12.262  0.00  0.00           H
ATOM    201  H       X   1       9.994   7.131  10.940  0.00  0.00           H
ATOM    202  H       X   1      11.054   5.316  13.194  0.00  0.00           H
ATOM    203  H       X   1      12.040   5.903  11.861  0.00  0.00           H
ATOM    204  H       X   1      10.706   4.811  11.544  0.00  0.00           H
ATOM    205  H       X   1      21.951  18.765  17.314  0.00  0.00           H
ATOM    206  H       X   1       9.114  19.000  15.598  0.00  0.00           H
ATOM    207  H       X   1       9.098  20.764  15.630  0.00  0.00           H
ATOM    208  H       X   1      10.493  19.871  16.238  0.00  0.00           H
ATOM    209  H       X   1       7.519  12.642  11.773  0.00  0.00           H
ATOM    210  H       X   1       7.222  14.017  12.800  0.00  0.00           H
ATOM    211  H       X   1      17.675  15.027   8.821  0.00  0.00           H
ATOM    212  H       X   1      18.840  16.317   9.099  0.00  0.00           H
ATOM    213  H       X   1      17.129  16.650   9.315  0.00  0.00           H
ATOM    214  H       X   1      15.159  11.710  19.078  0.00  0.00           H
ATOM    215  H       X   1      15.949  12.482  17.717  0.00  0.00           H
ATOM    216  H       X   1      16.636   7.031  17.491  0.00  0.00           H
ATOM    217  H       X   1      15.620   7.551  16.305  0.00  0.00           H
ATOM    218  H       X   1      17.594  20.447  10.242  0.00  0.00           H
ATOM    219  H       X   1      17.713  19.590  11.767  0.00  0.00           H
ATOM    220  H       X   1      16.978  21.189  11.720  0.00  0.00           H
END
ATOM      1  C       X   1      20.923  10.397  14.846  0.00  0.00           C
ATOM      2  C       X   1      21.221  11.452  15.911  0.00  0.00           C
ATOM      3  H       X   1      22.193  11.289  16.377  0.00  0.00           H
ATOM      4  H       X   1      21.220  12.457  15.488  0.00  0.00           H
ATOM      5  H       X   1      20.465  11.419  16.697  0.00  0.00           H
ATOM      6  C       X   1      19.501  10.762  10.021  0.00  0.00           C
ATOM      7  C       X   1      19.309  11.681  11.200  0.00  0.00           C
ATOM      8  O       X   1      18.661  11.269  12.204  0.00  0.00           O
ATOM      9  O       X   1      19.789  12.845  11.118  0.00  0.00           O
ATOM     10  C       X   1      10.981  13.041  23.262  0.00  0.00           C
ATOM     11  C       X   1      10.714  13.803  21.991  0.00  0.00           C
ATOM     12  C       X   1       9.417  14.230  21.672  0.00  0.00           C
ATOM     13  H       X   1       8.599  13.983  22.338  0.00  0.00           H
ATOM     14  C       X   1       9.153  14.947  20.518  0.00  0.00           C
ATOM     15  H       X   1       8.146  15.261  20.279  0.00  0.00           H
ATOM     16  C       X   1      10.197  15.260  19.634  0.00  0.00           C
ATOM     17  O       X   1       9.976  15.923  18.475  0.00  0.00           O
ATOM     18  H       X   1       8.832  16.911  18.439  0.00  0.00           H
ATOM     19  C       X   1      11.504  14.855  19.943  0.00  0.00           C
ATOM     20  H       X   1      12.307  15.141  19.278  0.00  0.00           H
ATOM     21  C       X   1      11.746  14.137  21.103  0.00  0.00           C
ATOM     22  H       X   1      12.761  13.837  21.335  0.00  0.00           H
ATOM     23  N       X   1      16.234   7.850  17.084  0.00  0.00           N
ATOM     24  C       X   1      17.249   8.766  16.541  0.00  0.00           C
ATOM     25  H       X   1      18.217   8.559  17.004  0.00  0.00           H
ATOM     26  C       X   1      17.408   8.611  15.026  0.00  0.00           C
ATOM     27  H       X   1      18.046   9.402  14.637  0.00  0.00           H
ATOM     28  H       X   1      17.882   7.648  14.815  0.00  0.00           H
ATOM     29  O       X   1      16.104   8.650  14.434  0.00  0.00           O
ATOM     30  H       X   1      16.167   9.049  13.544  0.00  0.00           H
ATOM     31  C       X   1      16.937  10.231  16.894  0.00  0.00           C
ATOM     32  O       X   1      17.731  11.135  16.560  0.00  0.00           O
ATOM     33  N       X   1      15.804  10.425  17.567  0.00  0.00           N
ATOM     34  H       X   1      15.340   9.553  17.809  0.00  0.00           H
ATOM     35  C       X   1      15.250  11.710  17.984  0.00  0.00           C
ATOM     36  C       X   1      13.873  11.997  17.376  0.00  0.00           C
ATOM     37  H       X   1      13.188  11.157  17.513  0.00  0.00           H
ATOM     38  H       X   1      13.420  12.833  17.914  0.00  0.00           H
ATOM     39  C       X   1      13.828  12.402  15.910  0.00  0.00           C
ATOM     40  O       X   1      12.703  12.620  15.380  0.00  0.00           O
ATOM     41  O       X   1      14.947  12.509  15.316  0.00  0.00           O
ATOM     42  C       X   1      21.443  18.351  16.399  0.00  0.00           C
ATOM     43  O       X   1      20.899  17.242  16.454  0.00  0.00           O
ATOM     44  N       X   1      21.443  19.149  15.328  0.00  0.00           N
ATOM     45  H       X   1      20.948  18.892  14.466  0.00  0.00           H
ATOM     46  H       X   1      21.941  20.024  15.354  0.00  0.00           H
ATOM     47  C       X   1       9.740  19.902  15.464  0.00  0.00           C
ATOM     48  C       X   1      10.364  19.941  14.071  0.00  0.00           C
ATOM     49  H       X   1       9.609  19.964  13.286  0.00  0.00           H
ATOM     50  H       X   1      10.966  20.846  13.938  0.00  0.00           H
ATOM     51  C       X   1      11.290  18.771  13.794  0.00  0.00           C
ATOM     52  O       X   1      11.815  18.132  14.713  0.00  0.00           O
ATOM     53  O       X   1      11.480  18.538  12.519  0.00  0.00           O
ATOM     54  C       X   1       7.641  21.261  19.862  0.00  0.00           C
ATOM     55  C       X   1       7.675  19.881  19.304  0.00  0.00           C
ATOM     56  N       X   1       6.567  19.256  18.750  0.00  0.00           N
ATOM     57  H       X   1       5.643  19.652  18.669  0.00  0.00           H
ATOM     58  C       X   1       6.928  18.007  18.356  0.00  0.00           C
ATOM     59  H       X   1       6.260  17.314  17.874  0.00  0.00           H
ATOM     60  N       X   1       8.197  17.800  18.627  0.00  0.00           N
ATOM     61  C       X   1       8.674  18.956  19.211  0.00  0.00           C
ATOM     62  H       X   1       9.704  19.041  19.513  0.00  0.00           H
ATOM     63  C       X   1      17.079  20.244  11.173  0.00  0.00           C
ATOM     64  C       X   1      15.751  19.614  10.943  0.00  0.00           C
ATOM     65  N       X   1      14.786  20.170  10.107  0.00  0.00           N
ATOM     66  H       X   1      14.889  21.026   9.585  0.00  0.00           H
ATOM     67  C       X   1      13.672  19.403  10.147  0.00  0.00           C
ATOM     68  H       X   1      12.759  19.607   9.619  0.00  0.00           H
ATOM     69  N       X   1      13.873  18.381  10.958  0.00  0.00           N
ATOM     70  C       X   1      15.160  18.500  11.459  0.00  0.00           C
ATOM     71  H       X   1      15.536  17.798  12.179  0.00  0.00           H
ATOM     72  C       X   1      17.909  15.904   9.430  0.00  0.00           C
ATOM     73  C       X   1      18.045  15.490  10.887  0.00  0.00           C
ATOM     74  H       X   1      18.878  14.801  11.021  0.00  0.00           H
ATOM     75  H       X   1      18.286  16.348  11.522  0.00  0.00           H
ATOM     76  C       X   1      16.846  14.807  11.494  0.00  0.00           C
ATOM     77  O       X   1      15.755  14.688  10.852  0.00  0.00           O
ATOM     78  O       X   1      17.031  14.367  12.673  0.00  0.00           O
ATOM     79  C       X   1      12.892  15.642   4.486  0.00  0.00           C
ATOM     80  C       X   1      13.298  15.651   5.921  0.00  0.00           C
ATOM     81  N       X   1      14.632  15.690   6.317  0.00  0.00           N
ATOM     82  C       X   1      14.709  15.688   7.658  0.00  0.00           C
ATOM     83  H       X   1      15.611  15.690   8.243  0.00  0.00           H
ATOM     84  N       X   1      13.481  15.657   8.141  0.00  0.00           N
ATOM     85  H       X   1      13.267  15.611   9.210  0.00  0.00           H
ATOM     86  C       X   1      12.587  15.627   7.084  0.00  0.00           C
ATOM     87  H       X   1      11.528  15.562   7.249  0.00  0.00           H
ATOM     88  C       X   1       9.329  17.606   8.800  0.00  0.00           C
ATOM     89  C       X   1      10.405  16.906   9.583  0.00  0.00           C
ATOM     90  O       X   1      10.320  15.646   9.718  0.00  0.00           O
ATOM     91  O       X   1      11.348  17.604  10.070  0.00  0.00           O
ATOM     92  C       X   1       7.781  13.086  12.731  0.00  0.00           C
ATOM     93  C       X   1       7.435  12.127  13.868  0.00  0.00           C
ATOM     94  H       X   1       7.790  12.507  14.824  0.00  0.00           H
ATOM     95  H       X   1       6.359  11.971  13.937  0.00  0.00           H
ATOM     96  H       X   1       7.894  11.148  13.717  0.00  0.00           H
ATOM     97  C       X   1       9.249  13.477  12.688  0.00  0.00           C
ATOM     98  O       X   1       9.907  13.575  13.741  0.00  0.00           O
ATOM     99  O       X   1       9.696  13.708  11.495  0.00  0.00           O
ATOM    100  C       X   1      11.643  10.654   8.168  0.00  0.00           C
ATOM    101  C       X   1      12.753  11.708   8.065  0.00  0.00           C
ATOM    102  C       X   1      12.747  12.685   9.221  0.00  0.00           C
ATOM    103  O       X   1      11.661  13.299   9.466  0.00  0.00           O
ATOM    104  O       X   1      13.833  12.861   9.858  0.00  0.00           O
ATOM    105  C       X   1      11.009   5.663  12.158  0.00  0.00           C
ATOM    106  C       X   1      10.040   6.839  12.011  0.00  0.00           C
ATOM    107  C       X   1      10.373   8.058  12.872  0.00  0.00           C
ATOM    108  H       X   1       9.556   8.779  12.791  0.00  0.00           H
ATOM    109  H       X   1      10.467   7.771  13.922  0.00  0.00           H
ATOM    110  N       X   1      11.624   8.691  12.435  0.00  0.00           N
ATOM    111  H       X   1      12.104   8.286  11.646  0.00  0.00           H
ATOM    112  C       X   1      12.167   9.804  12.967  0.00  0.00           C
ATOM    113  N       X   1      11.490  10.513  13.871  0.00  0.00           N
ATOM    114  H       X   1      10.486  10.458  13.914  0.00  0.00           H
ATOM    115  H       X   1      11.925  11.320  14.330  0.00  0.00           H
ATOM    116  N       X   1      13.388  10.176  12.602  0.00  0.00           N
ATOM    117  H       X   1      14.023   9.530  12.158  0.00  0.00           H
ATOM    118  H       X   1      13.767  11.120  12.757  0.00  0.00           H
ATOM    119  O       X   1      11.191  15.838  12.310  0.00  0.00           O
ATOM    120  Ca      X   1      12.162  14.699  14.248  0.00  0.00          CA
ATOM    121  Mn      X   1      12.426  17.071  11.720  0.00  0.00          MN
ATOM    122  O       X   1      12.356  13.405  12.093  0.00  0.00           O
ATOM    123  Mn      X   1      11.376  14.529  11.033  0.00  0.00          MN
ATOM    124  O       X   1      13.037  15.446  10.725  0.00  0.00           O
ATOM    125  Mn      X   1      14.090  13.831  11.632  0.00  0.00          MN
ATOM    126  O       X   1      15.026  12.460  12.393  0.00  0.00           O
ATOM    127  Mn      X   1      15.765  13.509  13.850  0.00  0.00          MN
ATOM    128  O       X   1      13.520  16.871  13.116  0.00  0.00           O
ATOM    129  O       X   1      13.669  15.645  15.779  0.00  0.00           O
ATOM    130  O       X   1      14.381  14.522  13.280  0.00  0.00           O
ATOM    131  O       X   1      16.206  14.763  15.156  0.00  0.00           O
ATOM    132  O       X   1      17.291  12.264  14.147  0.00  0.00           O
ATOM    133  H       X   1      14.633  15.548  15.599  0.00  0.00           H
ATOM    134  H       X   1      13.487  16.352  16.450  0.00  0.00           H
ATOM    135  H       X   1      13.147  17.261  13.940  0.00  0.00           H
ATOM    136  H       X   1      17.959  12.039  13.438  0.00  0.00           H
ATOM    137  H       X   1      16.953  15.353  14.902  0.00  0.00           H
ATOM    138  H       X   1      17.542  11.930  15.040  0.00  0.00           H
ATOM    139  H       X   1      15.428  15.711   5.695  0.00  0.00           H
ATOM    140  Cl      X   1      19.737  18.434  12.666  0.00  0.00          CL
ATOM    141  O       X   1      10.460  15.295  15.866  0.00  0.00           O
ATOM    142  H       X   1       9.884  14.521  15.814  0.00  0.00           H
ATOM    143  H       X   1      10.482  15.573  16.811  0.00  0.00           H
ATOM    144  O       X   1       7.188  16.117  15.059  0.00  0.00           O
ATOM    145  H       X   1       6.832  15.251  15.288  0.00  0.00           H
ATOM    146  H       X   1       8.151  16.013  15.066  0.00  0.00           H
ATOM    147  O       X   1      16.269  10.061  11.975  0.00  0.00           O
ATOM    148  H       X   1      17.230  10.282  12.007  0.00  0.00           H
ATOM    149  H       X   1      15.859  10.947  12.133  0.00  0.00           H
ATOM    150  O       X   1      12.840  17.548  17.442  0.00  0.00           O
ATOM    151  H       X   1      13.540  17.827  18.078  0.00  0.00           H
ATOM    152  H       X   1      12.649  18.258  16.815  0.00  0.00           H
ATOM    153  O       X   1      14.875  17.687  19.176  0.00  0.00           O
ATOM    154  H       X   1      15.468  18.440  19.276  0.00  0.00           H
ATOM    155  H       X   1      15.445  16.936  18.855  0.00  0.00           H
ATOM    156  O       X   1      18.908  13.117  18.379  0.00  0.00           O
ATOM    157  H       X   1      19.790  12.730  18.429  0.00  0.00           H
ATOM    158  H       X   1      18.435  12.567  17.726  0.00  0.00           H
ATOM    159  O       X   1      16.362  15.668  18.195  0.00  0.00           O
ATOM    160  H       X   1      16.238  15.438  17.260  0.00  0.00           H
ATOM    161  H       X   1      17.332  15.827  18.273  0.00  0.00           H
ATOM    162  O       X   1      16.012  10.854   9.189  0.00  0.00           O
ATOM    163  H       X   1      15.600  11.693   9.442  0.00  0.00           H
ATOM    164  H       X   1      16.072  10.369  10.032  0.00  0.00           H
ATOM    165  O       X   1      21.348  14.732  14.448  0.00  0.00           O
ATOM    166  H       X   1      21.397  15.481  15.058  0.00  0.00           H
ATOM    167  H       X   1      20.585  14.931  13.890  0.00  0.00           H
ATOM    168  O       X   1      18.361  16.610  14.815  0.00  0.00           O
ATOM    169  H       X   1      18.994  16.722  15.541  0.00  0.00           H
ATOM    170  H       X   1      18.757  17.114  14.075  0.00  0.00           H
ATOM    171  O       X   1      19.081  15.914  18.231  0.00  0.00           O
ATOM    172  H       X   1      19.215  14.948  18.170  0.00  0.00           H
ATOM    173  H       X   1      19.812  16.356  17.764  0.00  0.00           H
ATOM    174  O       X   1       7.435  20.309   9.798  0.00  0.00           O
ATOM    175  H       X   1       6.480  20.445   9.763  0.00  0.00           H
ATOM    176  H       X   1       7.816  21.193   9.856  0.00  0.00           H
ATOM    177  H       X   1       8.631  21.536  20.218  0.00  0.00           H
ATOM    178  H       X   1       6.953  21.339  20.706  0.00  0.00           H
ATOM    179  H       X   1       7.340  21.998  19.115  0.00  0.00           H
ATOM    180  H       X   1      11.913  12.479  23.209  0.00  0.00           H
ATOM    181  H       X   1      10.175  12.342  23.486  0.00  0.00           H
ATOM    182  H       X   1      11.061  13.718  24.118  0.00  0.00           H
ATOM    183  H       X   1      21.688  10.385  14.068  0.00  0.00           H
ATOM    184  H       X   1      19.974  10.593  14.350  0.00  0.00           H
ATOM    185  H       X   1      20.873   9.392  15.271  0.00  0.00           H
ATOM    186  H       X   1      20.289  11.116   9.363  0.00  0.00           H
ATOM    187  H       X   1      18.557  10.727   9.471  0.00  0.00           H
ATOM    188  H       X   1      19.731   9.762  10.388  0.00  0.00           H
ATOM    189  H       X   1       8.658  16.883   8.346  0.00  0.00           H
ATOM    190  H       X   1       9.761  18.255   8.038  0.00  0.00           H
ATOM    191  H       X   1       8.758  18.254   9.469  0.00  0.00           H
ATOM    192  H       X   1      13.218  16.548   3.970  0.00  0.00           H
ATOM    193  H       X   1      11.809  15.585   4.398  0.00  0.00           H
ATOM    194  H       X   1      13.314  14.788   3.952  0.00  0.00           H
ATOM    195  H       X   1      12.613  12.294   7.153  0.00  0.00           H
ATOM    196  H       X   1      13.735  11.243   8.018  0.00  0.00           H
ATOM    197  H       X   1      10.660  11.118   8.223  0.00  0.00           H
ATOM    198  H       X   1      11.775  10.037   9.057  0.00  0.00           H
ATOM    199  H       X   1      11.667   9.994   7.301  0.00  0.00           H
ATOM    200  H       X   1       9.035   6.517  12.290  0.00  0.00           H
ATOM    201  H       X   1       9.971   7.151  10.965  0.00  0.00           H
ATOM    202  H       X   1      11.051   5.311  13.190  0.00  0.00           H
ATOM    203  H       X   1      12.027   5.913  11.856  0.00  0.00           H
ATOM    204  H       X   1      10.689   4.825  11.537  0.00  0.00           H
ATOM    205  H       X   1      21.978  18.762  17.266  0.00  0.00           H
ATOM    206  H       X   1       9.122  19.014  15.592  0.00  0.00           H
ATOM    207  H       X   1       9.113  20.778  15.629  0.00  0.00           H
ATOM    208  H       X   1      10.503  19.878  16.239  0.00  0.00           H
ATOM    209  H       X   1       7.491  12.689  11.758  0.00  0.00           H
ATOM    210  H       X   1       7.233  14.027  12.846  0.00  0.00           H
ATOM    211  H       X   1      17.677  15.044   8.799  0.00  0.00           H
ATOM    212  H       X   1      18.848  16.329   9.076  0.00  0.00           H
ATOM    213  H       X   1      17.138  16.665   9.307  0.00  0.00           H
ATOM    214  H       X   1      15.159  11.713  19.071  0.00  0.00           H
ATOM    215  H       X   1      15.956  12.489  17.715  0.00  0.00           H
ATOM    216  H       X   1      16.654   7.037  17.516  0.00  0.00           H
ATOM    217  H       X   1      15.623   7.539  16.335  0.00  0.00           H
ATOM    218  H       X   1      17.602  20.448  10.238  0.00  0.00           H
ATOM    219  H       X   1      17.720  19.589  11.762  0.00  0.00           H
ATOM    220  H       X   1      16.982  21.187  11.716  0.00  0.00           H
END
ATOM      1  C       X   1      20.931  10.390  14.833  0.00  0.00           C
ATOM      2  C       X   1      21.229  11.445  15.899  0.00  0.00           C
ATOM      3  H       X   1      22.225  11.315  16.325  0.00  0.00           H
ATOM      4  H       X   1      21.175  12.453  15.488  0.00  0.00           H
ATOM      5  H       X   1      20.506  11.372  16.712  0.00  0.00           H
ATOM      6  C       X   1      19.503  10.765  10.018  0.00  0.00           C
ATOM      7  C       X   1      19.308  11.675  11.202  0.00  0.00           C
ATOM      8  O       X   1      18.648  11.253  12.194  0.00  0.00           O
ATOM      9  O       X   1      19.795  12.837  11.135  0.00  0.00           O
ATOM     10  C       X   1      10.987  13.038  23.253  0.00  0.00           C
ATOM     11  C       X   1      10.697  13.784  21.978  0.00  0.00           C
ATOM     12  C       X   1       9.389  14.166  21.646  0.00  0.00           C
ATOM     13  H       X   1       8.576  13.893  22.308  0.00  0.00           H
ATOM     14  C       X   1       9.110  14.877  20.491  0.00  0.00           C
ATOM     15  H       X   1       8.094  15.157  20.247  0.00  0.00           H
ATOM     16  C       X   1      10.154  15.231  19.621  0.00  0.00           C
ATOM     17  O       X   1       9.934  15.905  18.468  0.00  0.00           O
ATOM     18  H       X   1       8.768  16.884  18.432  0.00  0.00           H
ATOM     19  C       X   1      11.468  14.862  19.938  0.00  0.00           C
ATOM     20  H       X   1      12.263  15.174  19.276  0.00  0.00           H
ATOM     21  C       X   1      11.726  14.149  21.096  0.00  0.00           C
ATOM     22  H       X   1      12.747  13.882  21.335  0.00  0.00           H
ATOM     23  N       X   1      16.251   7.839  17.104  0.00  0.00           N
ATOM     24  C       X   1      17.254   8.758  16.543  0.00  0.00           C
ATOM     25  H       X   1      18.227   8.564  16.999  0.00  0.00           H
ATOM     26  C       X   1      17.408   8.582  15.028  0.00  0.00           C
ATOM     27  H       X   1      18.019   9.385  14.622  0.00  0.00           H
ATOM     28  H       X   1      17.910   7.631  14.830  0.00  0.00           H
ATOM     29  O       X   1      16.103   8.567  14.434  0.00  0.00           O
ATOM     30  H       X   1      16.142   8.998  13.559  0.00  0.00           H
ATOM     31  C       X   1      16.936  10.225  16.885  0.00  0.00           C
ATOM     32  O       X   1      17.728  11.128  16.547  0.00  0.00           O
ATOM     33  N       X   1      15.800  10.420  17.554  0.00  0.00           N
ATOM     34  H       X   1      15.341   9.549  17.809  0.00  0.00           H
ATOM     35  C       X   1      15.248  11.706  17.972  0.00  0.00           C
ATOM     36  C       X   1      13.875  12.003  17.363  0.00  0.00           C
ATOM     37  H       X   1      13.187  11.163  17.488  0.00  0.00           H
ATOM     38  H       X   1      13.420  12.832  17.912  0.00  0.00           H
ATOM     39  C       X   1      13.837  12.426  15.902  0.00  0.00           C
ATOM     40  O       X   1      12.714  12.679  15.382  0.00  0.00           O
ATOM     41  O       X   1      14.955  12.507  15.301  0.00  0.00           O
ATOM     42  C       X   1      21.417  18.316  16.370  0.00  0.00           C
ATOM     43  O       X   1      20.817  17.237  16.456  0.00  0.00           O
ATOM     44  N       X   1      21.443  19.086  15.280  0.00  0.00           N
ATOM     45  H       X   1      20.925  18.829  14.431  0.00  0.00           H
ATOM     46  H       X   1      21.983  19.936  15.277  0.00  0.00           H
ATOM     47  C       X   1       9.746  19.902  15.457  0.00  0.00           C
ATOM     48  C       X   1      10.378  19.940  14.068  0.00  0.00           C
ATOM     49  H       X   1       9.627  19.964  13.279  0.00  0.00           H
ATOM     50  H       X   1      10.985  20.842  13.936  0.00  0.00           H
ATOM     51  C       X   1      11.296  18.758  13.805  0.00  0.00           C
ATOM     52  O       X   1      11.805  18.114  14.725  0.00  0.00           O
ATOM     53  O       X   1      11.486  18.526  12.526  0.00  0.00           O
ATOM     54  C       X   1       7.658  21.256  19.856  0.00  0.00           C
ATOM     55  C       X   1       7.657  19.869  19.317  0.00  0.00           C
ATOM     56  N       X   1       6.515  19.243  18.839  0.00  0.00           N
ATOM     57  H       X   1       5.592  19.646  18.804  0.00  0.00           H
ATOM     58  C       X   1       6.847  17.986  18.440  0.00  0.00           C
ATOM     59  H       X   1       6.141  17.294  18.015  0.00  0.00           H
ATOM     60  N       X   1       8.129  17.773  18.637  0.00  0.00           N
ATOM     61  C       X   1       8.644  18.935  19.177  0.00  0.00           C
ATOM     62  H       X   1       9.689  19.018  19.418  0.00  0.00           H
ATOM     63  C       X   1      17.079  20.237  11.156  0.00  0.00           C
ATOM     64  C       X   1      15.753  19.602  10.928  0.00  0.00           C
ATOM     65  N       X   1      14.790  20.144  10.081  0.00  0.00           N
ATOM     66  H       X   1      14.888  20.999   9.555  0.00  0.00           H
ATOM     67  C       X   1      13.676  19.379  10.132  0.00  0.00           C
ATOM     68  H       X   1      12.761  19.577   9.605  0.00  0.00           H
ATOM     69  N       X   1      13.875  18.370  10.957  0.00  0.00           N
ATOM     70  C       X   1      15.163  18.495  11.458  0.00  0.00           C
ATOM     71  H       X   1      15.539  17.801  12.186  0.00  0.00           H
ATOM     72  C       X   1      17.909  15.907   9.404  0.00  0.00           C
ATOM     73  C       X   1      18.055  15.486  10.858  0.00  0.00           C
ATOM     74  H       X   1      18.872  14.774  10.978  0.00  0.00           H
ATOM     75  H       X   1      18.325  16.336  11.490  0.00  0.00           H
ATOM     76  C       X   1      16.857  14.829  11.487  0.00  0.00           C
ATOM     77  O       X   1      15.766  14.698  10.847  0.00  0.00           O
ATOM     78  O       X   1      17.045  14.423  12.678  0.00  0.00           O
ATOM     79  C       X   1      12.886  15.631   4.479  0.00  0.00           C
ATOM     80  C       X   1      13.292  15.637   5.914  0.00  0.00           C
ATOM     81  N       X   1      14.626  15.669   6.309  0.00  0.00           N
ATOM     82  C       X   1      14.705  15.671   7.650  0.00  0.00           C
ATOM     83  H       X   1      15.607  15.667   8.235  0.00  0.00           H
ATOM     84  N       X   1      13.477  15.649   8.135  0.00  0.00           N
ATOM     85  H       X   1      13.262  15.607   9.207  0.00  0.00           H
ATOM     86  C       X   1      12.582  15.619   7.078  0.00  0.00           C
ATOM     87  H       X   1      11.523  15.560   7.243  0.00  0.00           H
ATOM     88  C       X   1       9.335  17.602   8.793  0.00  0.00           C
ATOM     89  C       X   1      10.406  16.899   9.580  0.00  0.00           C
ATOM     90  O       X   1      10.318  15.640   9.715  0.00  0.00           O
ATOM     91  O       X   1      11.348  17.596  10.071  0.00  0.00           O
ATOM     92  C       X   1       7.778  13.079  12.728  0.00  0.00           C
ATOM     93  C       X   1       7.442  12.075  13.829  0.00  0.00           C
ATOM     94  H       X   1       7.809  12.417  14.795  0.00  0.00           H
ATOM     95  H       X   1       6.366  11.922  13.906  0.00  0.00           H
ATOM     96  H       X   1       7.894  11.100  13.632  0.00  0.00           H
ATOM     97  C       X   1       9.247  13.467  12.685  0.00  0.00           C
ATOM     98  O       X   1       9.906  13.563  13.738  0.00  0.00           O
ATOM     99  O       X   1       9.698  13.698  11.494  0.00  0.00           O
ATOM    100  C       X   1      11.641  10.649   8.169  0.00  0.00           C
ATOM    101  C       X   1      12.758  11.697   8.079  0.00  0.00           C
ATOM    102  C       X   1      12.749  12.679   9.233  0.00  0.00           C
ATOM    103  O       X   1      11.660  13.290   9.475  0.00  0.00           O
ATOM    104  O       X   1      13.833  12.865   9.871  0.00  0.00           O
ATOM    105  C       X   1      11.009   5.660  12.156  0.00  0.00           C
ATOM    106  C       X   1      10.040   6.839  12.034  0.00  0.00           C
ATOM    107  C       X   1      10.380   8.050  12.904  0.00  0.00           C
ATOM    108  H       X   1       9.555   8.764  12.846  0.00  0.00           H
ATOM    109  H       X   1      10.493   7.750  13.949  0.00  0.00           H
ATOM    110  N       X   1      11.618   8.704  12.455  0.00  0.00           N
ATOM    111  H       X   1      12.112   8.288  11.681  0.00  0.00           H
ATOM    112  C       X   1      12.154   9.822  12.983  0.00  0.00           C
ATOM    113  N       X   1      11.475  10.527  13.892  0.00  0.00           N
ATOM    114  H       X   1      10.472  10.468  13.933  0.00  0.00           H
ATOM    115  H       X   1      11.903  11.343  14.336  0.00  0.00           H
ATOM    116  N       X   1      13.368  10.210  12.609  0.00  0.00           N
ATOM    117  H       X   1      14.019   9.566  12.184  0.00  0.00           H
ATOM    118  H       X   1      13.740  11.153  12.773  0.00  0.00           H
ATOM    119  O       X   1      11.186  15.841  12.306  0.00  0.00           O
ATOM    120  Ca      X   1      12.161  14.716  14.239  0.00  0.00          CA
ATOM    121  Mn      X   1      12.424  17.074  11.724  0.00  0.00          MN
ATOM    122  O       X   1      12.371  13.442  12.113  0.00  0.00           O
ATOM    123  Mn      X   1      11.376  14.530  11.033  0.00  0.00          MN
ATOM    124  O       X   1      13.036  15.450  10.714  0.00  0.00           O
ATOM    125  Mn      X   1      14.098  13.888  11.635  0.00  0.00          MN
ATOM    126  O       X   1      15.045  12.505  12.386  0.00  0.00           O
ATOM    127  Mn      X   1      15.801  13.535  13.847  0.00  0.00          MN
ATOM    128  O       X   1      13.551  16.853  13.086  0.00  0.00           O
ATOM    129  O       X   1      13.725  15.746  15.685  0.00  0.00           O
ATOM    130  O       X   1      14.417  14.554  13.290  0.00  0.00           O
ATOM    131  O       X   1      16.221  14.751  15.196  0.00  0.00           O
ATOM    132  O       X   1      17.308  12.258  14.114  0.00  0.00           O
ATOM    133  H       X   1      14.689  15.549  15.562  0.00  0.00           H
ATOM    134  H       X   1      13.557  16.368  16.433  0.00  0.00           H
ATOM    135  H       X   1      13.274  17.121  13.987  0.00  0.00           H
ATOM    136  H       X   1      17.969  12.010  13.397  0.00  0.00           H
ATOM    137  H       X   1      16.946  15.376  14.958  0.00  0.00           H
ATOM    138  H       X   1      17.556  11.924  15.006  0.00  0.00           H
ATOM    139  H       X   1      15.423  15.683   5.687  0.00  0.00           H
ATOM    140  Cl      X   1      19.692  18.347  12.662  0.00  0.00          CL
ATOM    141  O       X   1      10.395  15.294  15.831  0.00  0.00           O
ATOM    142  H       X   1       9.866  14.489  15.743  0.00  0.00           H
ATOM    143  H       X   1      10.408  15.538  16.785  0.00  0.00           H
ATOM    144  O       X   1       7.336  16.257  15.042  0.00  0.00           O
ATOM    145  H       X   1       6.884  15.506  15.442  0.00  0.00           H
ATOM    146  H       X   1       8.284  16.065  15.114  0.00  0.00           H
ATOM    147  O       X   1      16.196  10.060  11.977  0.00  0.00           O
ATOM    148  H       X   1      17.162  10.249  11.994  0.00  0.00           H
ATOM    149  H       X   1      15.816  10.962  12.128  0.00  0.00           H
ATOM    150  O       X   1      12.856  17.546  17.492  0.00  0.00           O
ATOM    151  H       X   1      13.569  17.841  18.108  0.00  0.00           H
ATOM    152  H       X   1      12.650  18.251  16.864  0.00  0.00           H
ATOM    153  O       X   1      14.902  17.769  19.180  0.00  0.00           O
ATOM    154  H       X   1      15.479  18.537  19.247  0.00  0.00           H
ATOM    155  H       X   1      15.481  17.013  18.893  0.00  0.00           H
ATOM    156  O       X   1      18.970  13.106  18.370  0.00  0.00           O
ATOM    157  H       X   1      19.861  12.740  18.314  0.00  0.00           H
ATOM    158  H       X   1      18.454  12.586  17.726  0.00  0.00           H
ATOM    159  O       X   1      16.409  15.699  18.264  0.00  0.00           O
ATOM    160  H       X   1      16.295  15.500  17.320  0.00  0.00           H
ATOM    161  H       X   1      17.381  15.837  18.358  0.00  0.00           H
ATOM    162  O       X   1      16.006  10.848   9.186  0.00  0.00           O
ATOM    163  H       X   1      15.602  11.690   9.443  0.00  0.00           H
ATOM    164  H       X   1      16.029  10.349  10.022  0.00  0.00           H
ATOM    165  O       X   1      21.362  14.790  14.460  0.00  0.00           O
ATOM    166  H       X   1      21.301  15.528  15.085  0.00  0.00           H
ATOM    167  H       X   1      20.726  15.009  13.768  0.00  0.00           H
ATOM    168  O       X   1      18.309  16.615  14.890  0.00  0.00           O
ATOM    169  H       X   1      18.972  16.732  15.588  0.00  0.00           H
ATOM    170  H       X   1      18.695  17.075  14.118  0.00  0.00           H
ATOM    171  O       X   1      19.146  15.900  18.328  0.00  0.00           O
ATOM    172  H       X   1      19.264  14.935  18.228  0.00  0.00           H
ATOM    173  H       X   1      19.836  16.347  17.805  0.00  0.00           H
ATOM    174  O       X   1       7.415  20.301   9.793  0.00  0.00           O
ATOM    175  H       X   1       6.454  20.389   9.762  0.00  0.00           H
ATOM    176  H       X   1       7.753  21.204   9.835  0.00  0.00           H
ATOM    177  H       X   1       8.666  21.535  20.157  0.00  0.00           H
ATOM    178  H       X   1       7.015  21.348  20.734  0.00  0.00           H
ATOM    179  H       X   1       7.319  21.984  19.117  0.00  0.00           H
ATOM    180  H       X   1      11.918  12.475  23.188  0.00  0.00           H
ATOM    181  H       X   1      10.186  12.342  23.503  0.00  0.00           H
ATOM    182  H       X   1      11.087  13.726  24.098  0.00  0.00           H
ATOM    183  H       X   1      21.662  10.420  14.024  0.00  0.00           H
ATOM    184  H       X   1      19.954  10.552  14.381  0.00  0.00           H
ATOM    185  H       X   1      20.942   9.379  15.247  0.00  0.00           H
ATOM    186  H       X   1      20.284  11.129   9.359  0.00  0.00           H
ATOM    187  H       X   1      18.554  10.727   9.478  0.00  0.00           H
ATOM    188  H       X   1      19.742   9.767  10.382  0.00  0.00           H
ATOM    189  H       X   1       8.663  16.880   8.339  0.00  0.00           H
ATOM    190  H       X   1       9.771  18.248   8.031  0.00  0.00           H
ATOM    191  H       X   1       8.767  18.251   9.462  0.00  0.00           H
ATOM    192  H       X   1      13.217  16.535   3.964  0.00  0.00           H
ATOM    193  H       X   1      11.803  15.579   4.393  0.00  0.00           H
ATOM    194  H       X   1      13.303  14.775   3.945  0.00  0.00           H
ATOM    195  H       X   1      12.630  12.284   7.165  0.00  0.00           H
ATOM    196  H       X   1      13.738  11.226   8.039  0.00  0.00           H
ATOM    197  H       X   1      10.660  11.117   8.215  0.00  0.00           H
ATOM    198  H       X   1      11.761  10.028   9.057  0.00  0.00           H
ATOM    199  H       X   1      11.670   9.990   7.301  0.00  0.00           H
ATOM    200  H       X   1       9.039   6.513  12.321  0.00  0.00           H
ATOM    201  H       X   1       9.959   7.161  10.992  0.00  0.00           H
ATOM    202  H       X   1      11.061   5.294  13.183  0.00  0.00           H
ATOM    203  H       X   1      12.025   5.912  11.847  0.00  0.00           H
ATOM    204  H       X   1      10.682   4.831  11.528  0.00  0.00           H
ATOM    205  H       X   1      21.981  18.718  17.222  0.00  0.00           H
ATOM    206  H       X   1       9.126  19.015  15.579  0.00  0.00           H
ATOM    207  H       X   1       9.120  20.779  15.623  0.00  0.00           H
ATOM    208  H       X   1      10.507  19.874  16.235  0.00  0.00           H
ATOM    209  H       X   1       7.475  12.723  11.744  0.00  0.00           H
ATOM    210  H       X   1       7.238  14.017  12.894  0.00  0.00           H
ATOM    211  H       X   1      17.671  15.052   8.768  0.00  0.00           H
ATOM    212  H       X   1      18.847  16.332   9.047  0.00  0.00           H
ATOM    213  H       X   1      17.139  16.671   9.291  0.00  0.00           H
ATOM    214  H       X   1      15.155  11.707  19.059  0.00  0.00           H
ATOM    215  H       X   1      15.958  12.483  17.705  0.00  0.00           H
ATOM    216  H       X   1      16.683   7.033  17.539  0.00  0.00           H
ATOM    217  H       X   1      15.636   7.516  16.365  0.00  0.00           H
ATOM    218  H       X   1      17.602  20.443  10.221  0.00  0.00           H
ATOM    219  H       X   1      17.722  19.583  11.745  0.00  0.00           H
ATOM    220  H       X   1      16.979  21.179  11.700  0.00  0.00           H
END
ATOM      1  C       X   1      20.937  10.386  14.821  0.00  0.00           C
ATOM      2  C       X   1      21.237  11.440  15.888  0.00  0.00           C
ATOM      3  H       X   1      22.249  11.335  16.283  0.00  0.00           H
ATOM      4  H       X   1      21.142  12.450  15.490  0.00  0.00           H
ATOM      5  H       X   1      20.541  11.336  16.722  0.00  0.00           H
ATOM      6  C       X   1      19.506  10.793  10.039  0.00  0.00           C
ATOM      7  C       X   1      19.339  11.689  11.236  0.00  0.00           C
ATOM      8  O       X   1      18.650  11.252  12.203  0.00  0.00           O
ATOM      9  O       X   1      19.871  12.830  11.216  0.00  0.00           O
ATOM     10  C       X   1      11.004  13.041  23.253  0.00  0.00           C
ATOM     11  C       X   1      10.693  13.778  21.979  0.00  0.00           C
ATOM     12  C       X   1       9.373  14.122  21.652  0.00  0.00           C
ATOM     13  H       X   1       8.570  13.829  22.317  0.00  0.00           H
ATOM     14  C       X   1       9.073  14.818  20.494  0.00  0.00           C
ATOM     15  H       X   1       8.049  15.067  20.246  0.00  0.00           H
ATOM     16  C       X   1      10.102  15.191  19.619  0.00  0.00           C
ATOM     17  O       X   1       9.850  15.841  18.454  0.00  0.00           O
ATOM     18  H       X   1       8.777  16.777  18.448  0.00  0.00           H
ATOM     19  C       X   1      11.429  14.868  19.932  0.00  0.00           C
ATOM     20  H       X   1      12.213  15.205  19.267  0.00  0.00           H
ATOM     21  C       X   1      11.711  14.171  21.095  0.00  0.00           C
ATOM     22  H       X   1      12.740  13.935  21.334  0.00  0.00           H
ATOM     23  N       X   1      16.260   7.838  17.111  0.00  0.00           N
ATOM     24  C       X   1      17.255   8.759  16.540  0.00  0.00           C
ATOM     25  H       X   1      18.232   8.569  16.991  0.00  0.00           H
ATOM     26  C       X   1      17.403   8.580  15.025  0.00  0.00           C
ATOM     27  H       X   1      18.014   9.383  14.618  0.00  0.00           H
ATOM     28  H       X   1      17.904   7.629  14.826  0.00  0.00           H
ATOM     29  O       X   1      16.098   8.566  14.433  0.00  0.00           O
ATOM     30  H       X   1      16.139   8.989  13.554  0.00  0.00           H
ATOM     31  C       X   1      16.936  10.227  16.878  0.00  0.00           C
ATOM     32  O       X   1      17.725  11.131  16.538  0.00  0.00           O
ATOM     33  N       X   1      15.796  10.420  17.545  0.00  0.00           N
ATOM     34  H       X   1      15.339   9.550  17.805  0.00  0.00           H
ATOM     35  C       X   1      15.250  11.706  17.966  0.00  0.00           C
ATOM     36  C       X   1      13.877  12.010  17.360  0.00  0.00           C
ATOM     37  H       X   1      13.187  11.172  17.482  0.00  0.00           H
ATOM     38  H       X   1      13.424  12.838  17.912  0.00  0.00           H
ATOM     39  C       X   1      13.843  12.435  15.898  0.00  0.00           C
ATOM     40  O       X   1      12.719  12.699  15.383  0.00  0.00           O
ATOM     41  O       X   1      14.959  12.510  15.295  0.00  0.00           O
ATOM     42  C       X   1      21.427  18.307  16.336  0.00  0.00           C
ATOM     43  O       X   1      20.812  17.239  16.452  0.00  0.00           O
ATOM     44  N       X   1      21.450  19.055  15.231  0.00  0.00           N
ATOM     45  H       X   1      20.921  18.787  14.393  0.00  0.00           H
ATOM     46  H       X   1      22.015  19.889  15.196  0.00  0.00           H
ATOM     47  C       X   1       9.764  19.911  15.453  0.00  0.00           C
ATOM     48  C       X   1      10.397  19.954  14.064  0.00  0.00           C
ATOM     49  H       X   1       9.645  19.983  13.276  0.00  0.00           H
ATOM     50  H       X   1      11.007  20.853  13.937  0.00  0.00           H
ATOM     51  C       X   1      11.305  18.761  13.803  0.00  0.00           C
ATOM     52  O       X   1      11.791  18.110  14.720  0.00  0.00           O
ATOM     53  O       X   1      11.484  18.532  12.515  0.00  0.00           O
ATOM     54  C       X   1       7.677  21.267  19.860  0.00  0.00           C
ATOM     55  C       X   1       7.646  19.875  19.334  0.00  0.00           C
ATOM     56  N       X   1       6.482  19.249  18.916  0.00  0.00           N
ATOM     57  H       X   1       5.557  19.651  18.924  0.00  0.00           H
ATOM     58  C       X   1       6.792  17.988  18.513  0.00  0.00           C
ATOM     59  H       X   1       6.062  17.290  18.143  0.00  0.00           H
ATOM     60  N       X   1       8.082  17.774  18.645  0.00  0.00           N
ATOM     61  C       X   1       8.625  18.940  19.150  0.00  0.00           C
ATOM     62  H       X   1       9.680  19.025  19.343  0.00  0.00           H
ATOM     63  C       X   1      17.087  20.236  11.148  0.00  0.00           C
ATOM     64  C       X   1      15.761  19.600  10.925  0.00  0.00           C
ATOM     65  N       X   1      14.797  20.135  10.074  0.00  0.00           N
ATOM     66  H       X   1      14.894  20.985   9.541  0.00  0.00           H
ATOM     67  C       X   1      13.683  19.370  10.134  0.00  0.00           C
ATOM     68  H       X   1      12.768  19.563   9.606  0.00  0.00           H
ATOM     69  N       X   1      13.883  18.368  10.967  0.00  0.00           N
ATOM     70  C       X   1      15.171  18.498  11.465  0.00  0.00           C
ATOM     71  H       X   1      15.550  17.808  12.196  0.00  0.00           H
ATOM     72  C       X   1      17.910  15.907   9.394  0.00  0.00           C
ATOM     73  C       X   1      18.062  15.471  10.843  0.00  0.00           C
ATOM     74  H       X   1      18.870  14.747  10.953  0.00  0.00           H
ATOM     75  H       X   1      18.349  16.312  11.479  0.00  0.00           H
ATOM     76  C       X   1      16.857  14.830  11.477  0.00  0.00           C
ATOM     77  O       X   1      15.767  14.700  10.840  0.00  0.00           O
ATOM     78  O       X   1      17.045  14.434  12.673  0.00  0.00           O
ATOM     79  C       X   1      12.883  15.635   4.476  0.00  0.00           C
ATOM     80  C       X   1      13.291  15.641   5.910  0.00  0.00           C
ATOM     81  N       X   1      14.625  15.667   6.304  0.00  0.00           N
ATOM     82  C       X   1      14.704  15.669   7.646  0.00  0.00           C
ATOM     83  H       X   1      15.607  15.661   8.229  0.00  0.00           H
ATOM     84  N       X   1      13.476  15.652   8.131  0.00  0.00           N
ATOM     85  H       X   1      13.262  15.608   9.205  0.00  0.00           H
ATOM     86  C       X   1      12.581  15.626   7.074  0.00  0.00           C
ATOM     87  H       X   1      11.522  15.570   7.240  0.00  0.00           H
ATOM     88  C       X   1       9.345  17.611   8.793  0.00  0.00           C
ATOM     89  C       X   1      10.413  16.904   9.584  0.00  0.00           C
ATOM     90  O       X   1      10.319  15.644   9.717  0.00  0.00           O
ATOM     91  O       X   1      11.357  17.596  10.079  0.00  0.00           O
ATOM     92  C       X   1       7.778  13.088  12.733  0.00  0.00           C
ATOM     93  C       X   1       7.449  12.051  13.806  0.00  0.00           C
ATOM     94  H       X   1       7.825  12.365  14.777  0.00  0.00           H
ATOM     95  H       X   1       6.373  11.901  13.888  0.00  0.00           H
ATOM     96  H       X   1       7.893  11.080  13.572  0.00  0.00           H
ATOM     97  C       X   1       9.248  13.466  12.686  0.00  0.00           C
ATOM     98  O       X   1       9.910  13.570  13.739  0.00  0.00           O
ATOM     99  O       X   1       9.706  13.682  11.494  0.00  0.00           O
ATOM    100  C       X   1      11.636  10.656   8.167  0.00  0.00           C
ATOM    101  C       X   1      12.759  11.698   8.084  0.00  0.00           C
ATOM    102  C       X   1      12.747  12.682   9.235  0.00  0.00           C
ATOM    103  O       X   1      11.658  13.293   9.475  0.00  0.00           O
ATOM    104  O       X   1      13.830  12.871   9.875  0.00  0.00           O
ATOM    105  C       X   1      11.004   5.669  12.155  0.00  0.00           C
ATOM    106  C       X   1      10.035   6.851  12.055  0.00  0.00           C
ATOM    107  C       X   1      10.379   8.052  12.940  0.00  0.00           C
ATOM    108  H       X   1       9.554   8.766  12.891  0.00  0.00           H
ATOM    109  H       X   1      10.494   7.738  13.980  0.00  0.00           H
ATOM    110  N       X   1      11.616   8.711  12.492  0.00  0.00           N
ATOM    111  H       X   1      12.110   8.293  11.718  0.00  0.00           H
ATOM    112  C       X   1      12.144   9.841  13.002  0.00  0.00           C
ATOM    113  N       X   1      11.462  10.562  13.893  0.00  0.00           N
ATOM    114  H       X   1      10.460  10.491  13.949  0.00  0.00           H
ATOM    115  H       X   1      11.891  11.378  14.338  0.00  0.00           H
ATOM    116  N       X   1      13.357  10.226  12.621  0.00  0.00           N
ATOM    117  H       X   1      14.012   9.577  12.209  0.00  0.00           H
ATOM    118  H       X   1      13.728  11.169  12.783  0.00  0.00           H
ATOM    119  O       X   1      11.185  15.841  12.307  0.00  0.00           O
ATOM    120  Ca      X   1      12.147  14.721  14.233  0.00  0.00          CA
ATOM    121  Mn      X   1      12.426  17.078  11.743  0.00  0.00          MN
ATOM    122  O       X   1      12.373  13.445  12.118  0.00  0.00           O
ATOM    123  Mn      X   1      11.375  14.530  11.032  0.00  0.00          MN
ATOM    124  O       X   1      13.036  15.441  10.710  0.00  0.00           O
ATOM    125  Mn      X   1      14.093  13.898  11.632  0.00  0.00          MN
ATOM    126  O       X   1      15.047  12.513  12.386  0.00  0.00           O
ATOM    127  Mn      X   1      15.806  13.540  13.834  0.00  0.00          MN
ATOM    128  O       X   1      13.567  16.865  13.082  0.00  0.00           O
ATOM    129  O       X   1      13.864  15.856  15.553  0.00  0.00           O
ATOM    130  O       X   1      14.416  14.559  13.288  0.00  0.00           O
ATOM    131  O       X   1      16.216  14.763  15.199  0.00  0.00           O
ATOM    132  O       X   1      17.308  12.260  14.051  0.00  0.00           O
ATOM    133  H       X   1      14.823  15.540  15.483  0.00  0.00           H
ATOM    134  H       X   1      13.683  16.384  16.365  0.00  0.00           H
ATOM    135  H       X   1      13.528  16.806  14.071  0.00  0.00           H
ATOM    136  H       X   1      17.974  11.992  13.326  0.00  0.00           H
ATOM    137  H       X   1      16.925  15.414  14.975  0.00  0.00           H
ATOM    138  H       X   1      17.548  11.931  14.943  0.00  0.00           H
ATOM    139  H       X   1      15.421  15.675   5.682  0.00  0.00           H
ATOM    140  Cl      X   1      19.658  18.272  12.661  0.00  0.00          CL
ATOM    141  O       X   1      10.397  15.296  15.830  0.00  0.00           O
ATOM    142  H       X   1       9.844  14.515  15.683  0.00  0.00           H
ATOM    143  H       X   1      10.375  15.506  16.792  0.00  0.00           H
ATOM    144  O       X   1       7.410  16.127  14.872  0.00  0.00           O
ATOM    145  H       X   1       6.936  15.832  15.659  0.00  0.00           H
ATOM    146  H       X   1       8.347  16.128  15.124  0.00  0.00           H
ATOM    147  O       X   1      16.191  10.060  11.974  0.00  0.00           O
ATOM    148  H       X   1      17.156  10.247  11.987  0.00  0.00           H
ATOM    149  H       X   1      15.812  10.962  12.132  0.00  0.00           H
ATOM    150  O       X   1      12.882  17.481  17.510  0.00  0.00           O
ATOM    151  H       X   1      13.584  17.801  18.123  0.00  0.00           H
ATOM    152  H       X   1      12.641  18.200  16.908  0.00  0.00           H
ATOM    153  O       X   1      14.976  17.860  19.173  0.00  0.00           O
ATOM    154  H       X   1      15.545  18.637  19.216  0.00  0.00           H
ATOM    155  H       X   1      15.565  17.104  18.905  0.00  0.00           H
ATOM    156  O       X   1      19.041  13.094  18.366  0.00  0.00           O
ATOM    157  H       X   1      19.930  12.746  18.224  0.00  0.00           H
ATOM    158  H       X   1      18.486  12.605  17.731  0.00  0.00           H
ATOM    159  O       X   1      16.459  15.778  18.288  0.00  0.00           O
ATOM    160  H       X   1      16.350  15.593  17.343  0.00  0.00           H
ATOM    161  H       X   1      17.437  15.873  18.398  0.00  0.00           H
ATOM    162  O       X   1      15.923  10.842   9.183  0.00  0.00           O
ATOM    163  H       X   1      15.571  11.702   9.458  0.00  0.00           H
ATOM    164  H       X   1      15.973  10.346  10.019  0.00  0.00           H
ATOM    165  O       X   1      21.360  14.797  14.546  0.00  0.00           O
ATOM    166  H       X   1      21.261  15.576  15.115  0.00  0.00           H
ATOM    167  H       X   1      20.908  15.032  13.726  0.00  0.00           H
ATOM    168  O       X   1      18.233  16.623  14.909  0.00  0.00           O
ATOM    169  H       X   1      18.910  16.716  15.597  0.00  0.00           H
ATOM    170  H       X   1      18.629  17.053  14.125  0.00  0.00           H
ATOM    171  O       X   1      19.166  15.855  18.408  0.00  0.00           O
ATOM    172  H       X   1      19.289  14.891  18.281  0.00  0.00           H
ATOM    173  H       X   1      19.827  16.322  17.869  0.00  0.00           H
ATOM    174  O       X   1       7.331  20.307   9.791  0.00  0.00           O
ATOM    175  H       X   1       6.371  20.398   9.760  0.00  0.00           H
ATOM    176  H       X   1       7.672  21.210   9.817  0.00  0.00           H
ATOM    177  H       X   1       8.698  21.544  20.115  0.00  0.00           H
ATOM    178  H       X   1       7.072  21.372  20.763  0.00  0.00           H
ATOM    179  H       X   1       7.310  21.989  19.128  0.00  0.00           H
ATOM    180  H       X   1      11.932  12.475  23.176  0.00  0.00           H
ATOM    181  H       X   1      10.205  12.349  23.520  0.00  0.00           H
ATOM    182  H       X   1      11.118  13.735  24.091  0.00  0.00           H
ATOM    183  H       X   1      21.639  10.448  13.988  0.00  0.00           H
ATOM    184  H       X   1      19.941  10.522  14.405  0.00  0.00           H
ATOM    185  H       X   1      20.994   9.373  15.223  0.00  0.00           H
ATOM    186  H       X   1      20.278  11.154   9.369  0.00  0.00           H
ATOM    187  H       X   1      18.547  10.756   9.518  0.00  0.00           H
ATOM    188  H       X   1      19.744   9.792  10.397  0.00  0.00           H
ATOM    189  H       X   1       8.671  16.892   8.338  0.00  0.00           H
ATOM    190  H       X   1       9.784  18.255   8.031  0.00  0.00           H
ATOM    191  H       X   1       8.776  18.261   9.461  0.00  0.00           H
ATOM    192  H       X   1      13.218  16.537   3.959  0.00  0.00           H
ATOM    193  H       X   1      11.800  15.589   4.390  0.00  0.00           H
ATOM    194  H       X   1      13.295  14.777   3.942  0.00  0.00           H
ATOM    195  H       X   1      12.640  12.285   7.169  0.00  0.00           H
ATOM    196  H       X   1      13.737  11.222   8.053  0.00  0.00           H
ATOM    197  H       X   1      10.657  11.128   8.207  0.00  0.00           H
ATOM    198  H       X   1      11.748  10.034   9.056  0.00  0.00           H
ATOM    199  H       X   1      11.668   9.998   7.299  0.00  0.00           H
ATOM    200  H       X   1       9.035   6.521  12.344  0.00  0.00           H
ATOM    201  H       X   1       9.947   7.186  11.018  0.00  0.00           H
ATOM    202  H       X   1      11.064   5.291  13.176  0.00  0.00           H
ATOM    203  H       X   1      12.017   5.922  11.839  0.00  0.00           H
ATOM    204  H       X   1      10.670   4.848  11.520  0.00  0.00           H
ATOM    205  H       X   1      22.008  18.718  17.172  0.00  0.00           H
ATOM    206  H       X   1       9.143  19.024  15.569  0.00  0.00           H
ATOM    207  H       X   1       9.139  20.788  15.622  0.00  0.00           H
ATOM    208  H       X   1      10.525  19.877  16.231  0.00  0.00           H
ATOM    209  H       X   1       7.463  12.765  11.742  0.00  0.00           H
ATOM    210  H       X   1       7.250  14.023  12.944  0.00  0.00           H
ATOM    211  H       X   1      17.667  15.061   8.749  0.00  0.00           H
ATOM    212  H       X   1      18.848  16.333   9.039  0.00  0.00           H
ATOM    213  H       X   1      17.142  16.676   9.292  0.00  0.00           H
ATOM    214  H       X   1      15.157  11.706  19.054  0.00  0.00           H
ATOM    215  H       X   1      15.963  12.480  17.699  0.00  0.00           H
ATOM    216  H       X   1      16.697   7.038  17.551  0.00  0.00           H
ATOM    217  H       X   1      15.643   7.505  16.378  0.00  0.00           H
ATOM    218  H       X   1      17.607  20.443  10.210  0.00  0.00           H
ATOM    219  H       X   1      17.731  19.584  11.736  0.00  0.00           H
ATOM    220  H       X   1      16.987  21.179  11.691  0.00  0.00           H
END
ATOM      1  C       X   1      20.942  10.383  14.816  0.00  0.00           C
ATOM      2  C       X   1      21.243  11.436  15.882  0.00  0.00           C
ATOM      3  H       X   1      22.254  11.330  16.278  0.00  0.00           H
ATOM      4  H       X   1      21.150  12.446  15.483  0.00  0.00           H
ATOM      5  H       X   1      20.546  11.333  16.715  0.00  0.00           H
ATOM      6  C       X   1      19.489  10.779  10.063  0.00  0.00           C
ATOM      7  C       X   1      19.345  11.734  11.229  0.00  0.00           C
ATOM      8  O       X   1      18.606  11.223  12.242  0.00  0.00           O
ATOM      9  O       X   1      19.817  12.842  11.230  0.00  0.00           O
ATOM     10  C       X   1      11.015  13.040  23.257  0.00  0.00           C
ATOM     11  C       X   1      10.703  13.778  21.977  0.00  0.00           C
ATOM     12  C       X   1       9.390  14.123  21.651  0.00  0.00           C
ATOM     13  H       X   1       8.584  13.835  22.316  0.00  0.00           H
ATOM     14  C       X   1       9.087  14.815  20.483  0.00  0.00           C
ATOM     15  H       X   1       8.062  15.065  20.244  0.00  0.00           H
ATOM     16  C       X   1      10.109  15.182  19.610  0.00  0.00           C
ATOM     17  O       X   1       9.840  15.821  18.417  0.00  0.00           O
ATOM     18  H       X   1       9.098  16.501  18.500  0.00  0.00           H
ATOM     19  C       X   1      11.428  14.871  19.925  0.00  0.00           C
ATOM     20  H       X   1      12.217  15.203  19.264  0.00  0.00           H
ATOM     21  C       X   1      11.713  14.170  21.093  0.00  0.00           C
ATOM     22  H       X   1      12.744  13.935  21.327  0.00  0.00           H
ATOM     23  N       X   1      16.265   7.835  17.107  0.00  0.00           N
ATOM     24  C       X   1      17.261   8.755  16.537  0.00  0.00           C
ATOM     25  H       X   1      18.238   8.564  16.987  0.00  0.00           H
ATOM     26  C       X   1      17.409   8.578  15.022  0.00  0.00           C
ATOM     27  H       X   1      18.019   9.382  14.615  0.00  0.00           H
ATOM     28  H       X   1      17.908   7.627  14.821  0.00  0.00           H
ATOM     29  O       X   1      16.101   8.566  14.431  0.00  0.00           O
ATOM     30  H       X   1      16.145   8.983  13.551  0.00  0.00           H
ATOM     31  C       X   1      16.942  10.222  16.877  0.00  0.00           C
ATOM     32  O       X   1      17.730  11.126  16.544  0.00  0.00           O
ATOM     33  N       X   1      15.798  10.415  17.541  0.00  0.00           N
ATOM     34  H       X   1      15.344   9.544  17.803  0.00  0.00           H
ATOM     35  C       X   1      15.256  11.701  17.966  0.00  0.00           C
ATOM     36  C       X   1      13.883  12.009  17.361  0.00  0.00           C
ATOM     37  H       X   1      13.192  11.171  17.482  0.00  0.00           H
ATOM     38  H       X   1      13.427  12.834  17.917  0.00  0.00           H
ATOM     39  C       X   1      13.845  12.436  15.902  0.00  0.00           C
ATOM     40  O       X   1      12.725  12.700  15.380  0.00  0.00           O
ATOM     41  O       X   1      14.965  12.523  15.302  0.00  0.00           O
ATOM     42  C       X   1      21.432  18.302  16.333  0.00  0.00           C
ATOM     43  O       X   1      20.818  17.231  16.456  0.00  0.00           O
ATOM     44  N       X   1      21.452  19.048  15.228  0.00  0.00           N
ATOM     45  H       X   1      20.913  18.783  14.388  0.00  0.00           H
ATOM     46  H       X   1      22.016  19.883  15.198  0.00  0.00           H
ATOM     47  C       X   1       9.778  19.900  15.463  0.00  0.00           C
ATOM     48  C       X   1      10.412  19.941  14.076  0.00  0.00           C
ATOM     49  H       X   1       9.661  19.967  13.288  0.00  0.00           H
ATOM     50  H       X   1      11.019  20.843  13.947  0.00  0.00           H
ATOM     51  C       X   1      11.332  18.765  13.786  0.00  0.00           C
ATOM     52  O       X   1      11.879  18.123  14.682  0.00  0.00           O
ATOM     53  O       X   1      11.480  18.535  12.503  0.00  0.00           O
ATOM     54  C       X   1       7.687  21.268  19.869  0.00  0.00           C
ATOM     55  C       X   1       7.653  19.878  19.339  0.00  0.00           C
ATOM     56  N       X   1       6.487  19.256  18.919  0.00  0.00           N
ATOM     57  H       X   1       5.563  19.660  18.931  0.00  0.00           H
ATOM     58  C       X   1       6.796  17.995  18.515  0.00  0.00           C
ATOM     59  H       X   1       6.066  17.296  18.146  0.00  0.00           H
ATOM     60  N       X   1       8.084  17.780  18.647  0.00  0.00           N
ATOM     61  C       X   1       8.629  18.941  19.156  0.00  0.00           C
ATOM     62  H       X   1       9.684  19.018  19.356  0.00  0.00           H
ATOM     63  C       X   1      17.094  20.232  11.152  0.00  0.00           C
ATOM     64  C       X   1      15.766  19.599  10.931  0.00  0.00           C
ATOM     65  N       X   1      14.799  20.133  10.082  0.00  0.00           N
ATOM     66  H       X   1      14.898  20.984   9.548  0.00  0.00           H
ATOM     67  C       X   1      13.685  19.370  10.138  0.00  0.00           C
ATOM     68  H       X   1      12.771  19.564   9.609  0.00  0.00           H
ATOM     69  N       X   1      13.886  18.363  10.970  0.00  0.00           N
ATOM     70  C       X   1      15.175  18.494  11.469  0.00  0.00           C
ATOM     71  H       X   1      15.567  17.806  12.192  0.00  0.00           H
ATOM     72  C       X   1      17.910  15.907   9.395  0.00  0.00           C
ATOM     73  C       X   1      18.063  15.472  10.845  0.00  0.00           C
ATOM     74  H       X   1      18.872  14.746  10.957  0.00  0.00           H
ATOM     75  H       X   1      18.360  16.314  11.482  0.00  0.00           H
ATOM     76  C       X   1      16.862  14.831  11.477  0.00  0.00           C
ATOM     77  O       X   1      15.764  14.695  10.841  0.00  0.00           O
ATOM     78  O       X   1      17.040  14.433  12.674  0.00  0.00           O
ATOM     79  C       X   1      12.881  15.639   4.477  0.00  0.00           C
ATOM     80  C       X   1      13.291  15.643   5.911  0.00  0.00           C
ATOM     81  N       X   1      14.625  15.670   6.304  0.00  0.00           N
ATOM     82  C       X   1      14.708  15.670   7.644  0.00  0.00           C
ATOM     83  H       X   1      15.611  15.663   8.229  0.00  0.00           H
ATOM     84  N       X   1      13.479  15.653   8.128  0.00  0.00           N
ATOM     85  H       X   1      13.268  15.619   9.184  0.00  0.00           H
ATOM     86  C       X   1      12.581  15.628   7.074  0.00  0.00           C
ATOM     87  H       X   1      11.522  15.572   7.242  0.00  0.00           H
ATOM     88  C       X   1       9.342  17.612   8.797  0.00  0.00           C
ATOM     89  C       X   1      10.410  16.904   9.582  0.00  0.00           C
ATOM     90  O       X   1      10.320  15.645   9.715  0.00  0.00           O
ATOM     91  O       X   1      11.358  17.598  10.074  0.00  0.00           O
ATOM     92  C       X   1       7.783  13.086  12.736  0.00  0.00           C
ATOM     93  C       X   1       7.453  12.052  13.813  0.00  0.00           C
ATOM     94  H       X   1       7.828  12.369  14.784  0.00  0.00           H
ATOM     95  H       X   1       6.377  11.904  13.895  0.00  0.00           H
ATOM     96  H       X   1       7.896  11.080  13.581  0.00  0.00           H
ATOM     97  C       X   1       9.252  13.460  12.685  0.00  0.00           C
ATOM     98  O       X   1       9.917  13.570  13.734  0.00  0.00           O
ATOM     99  O       X   1       9.713  13.671  11.490  0.00  0.00           O
ATOM    100  C       X   1      11.636  10.658   8.170  0.00  0.00           C
ATOM    101  C       X   1      12.760  11.700   8.087  0.00  0.00           C
ATOM    102  C       X   1      12.751  12.683   9.239  0.00  0.00           C
ATOM    103  O       X   1      11.662  13.298   9.477  0.00  0.00           O
ATOM    104  O       X   1      13.831  12.874   9.882  0.00  0.00           O
ATOM    105  C       X   1      11.005   5.669  12.155  0.00  0.00           C
ATOM    106  C       X   1      10.036   6.851  12.054  0.00  0.00           C
ATOM    107  C       X   1      10.380   8.051  12.939  0.00  0.00           C
ATOM    108  H       X   1       9.556   8.767  12.891  0.00  0.00           H
ATOM    109  H       X   1      10.496   7.738  13.979  0.00  0.00           H
ATOM    110  N       X   1      11.617   8.710  12.490  0.00  0.00           N
ATOM    111  H       X   1      12.112   8.291  11.718  0.00  0.00           H
ATOM    112  C       X   1      12.146   9.837  13.002  0.00  0.00           C
ATOM    113  N       X   1      11.464  10.560  13.892  0.00  0.00           N
ATOM    114  H       X   1      10.463  10.486  13.954  0.00  0.00           H
ATOM    115  H       X   1      11.895  11.370  14.344  0.00  0.00           H
ATOM    116  N       X   1      13.359  10.222  12.619  0.00  0.00           N
ATOM    117  H       X   1      14.019   9.574  12.212  0.00  0.00           H
ATOM    118  H       X   1      13.726  11.160  12.793  0.00  0.00           H
ATOM    119  O       X   1      11.170  15.845  12.289  0.00  0.00           O
ATOM    120  Ca      X   1      12.105  14.702  14.226  0.00  0.00          CA
ATOM    121  Mn      X   1      12.426  17.067  11.718  0.00  0.00          MN
ATOM    122  O       X   1      12.373  13.449  12.116  0.00  0.00           O
ATOM    123  Mn      X   1      11.369  14.526  11.030  0.00  0.00          MN
ATOM    124  O       X   1      13.039  15.464  10.729  0.00  0.00           O
ATOM    125  Mn      X   1      14.096  13.908  11.634  0.00  0.00          MN
ATOM    126  O       X   1      15.056  12.524  12.413  0.00  0.00           O
ATOM    127  Mn      X   1      15.829  13.476  13.819  0.00  0.00          MN
ATOM    128  O       X   1      13.420  16.880  13.129  0.00  0.00           O
ATOM    129  O       X   1      13.781  15.994  15.505  0.00  0.00           O
ATOM    130  O       X   1      14.403  14.611  13.261  0.00  0.00           O
ATOM    131  O       X   1      16.167  14.886  15.233  0.00  0.00           O
ATOM    132  O       X   1      17.288  12.346  14.072  0.00  0.00           O
ATOM    133  H       X   1      15.288  15.399  15.359  0.00  0.00           H
ATOM    134  H       X   1      13.533  16.492  16.339  0.00  0.00           H
ATOM    135  H       X   1      13.665  16.610  14.715  0.00  0.00           H
ATOM    136  H       X   1      18.230  11.854  13.003  0.00  0.00           H
ATOM    137  H       X   1      16.941  15.507  15.034  0.00  0.00           H
ATOM    138  H       X   1      17.457  11.978  14.968  0.00  0.00           H
ATOM    139  H       X   1      15.422  15.679   5.682  0.00  0.00           H
ATOM    140  Cl      X   1      19.614  18.240  12.705  0.00  0.00          CL
ATOM    141  O       X   1      10.404  15.294  15.841  0.00  0.00           O
ATOM    142  H       X   1       9.838  14.520  15.702  0.00  0.00           H
ATOM    143  H       X   1      10.362  15.509  16.810  0.00  0.00           H
ATOM    144  O       X   1       7.434  16.107  14.874  0.00  0.00           O
ATOM    145  H       X   1       6.946  15.819  15.654  0.00  0.00           H
ATOM    146  H       X   1       8.366  16.115  15.143  0.00  0.00           H
ATOM    147  O       X   1      16.187  10.055  11.966  0.00  0.00           O
ATOM    148  H       X   1      17.154  10.238  11.988  0.00  0.00           H
ATOM    149  H       X   1      15.822  10.955  12.136  0.00  0.00           H
ATOM    150  O       X   1      12.898  17.487  17.521  0.00  0.00           O
ATOM    151  H       X   1      13.606  17.792  18.145  0.00  0.00           H
ATOM    152  H       X   1      12.638  18.229  16.958  0.00  0.00           H
ATOM    153  O       X   1      14.971  17.848  19.171  0.00  0.00           O
ATOM    154  H       X   1      15.538  18.626  19.226  0.00  0.00           H
ATOM    155  H       X   1      15.569  17.094  18.913  0.00  0.00           H
ATOM    156  O       X   1      19.069  13.093  18.363  0.00  0.00           O
ATOM    157  H       X   1      19.955  12.738  18.221  0.00  0.00           H
ATOM    158  H       X   1      18.509  12.599  17.736  0.00  0.00           H
ATOM    159  O       X   1      16.484  15.800  18.306  0.00  0.00           O
ATOM    160  H       X   1      16.365  15.609  17.365  0.00  0.00           H
ATOM    161  H       X   1      17.467  15.888  18.405  0.00  0.00           H
ATOM    162  O       X   1      15.927  10.838   9.178  0.00  0.00           O
ATOM    163  H       X   1      15.586  11.702   9.453  0.00  0.00           H
ATOM    164  H       X   1      15.985  10.344  10.016  0.00  0.00           H
ATOM    165  O       X   1      21.355  14.788  14.536  0.00  0.00           O
ATOM    166  H       X   1      21.279  15.571  15.101  0.00  0.00           H
ATOM    167  H       X   1      20.907  15.034  13.716  0.00  0.00           H
ATOM    168  O       X   1      18.201  16.614  14.940  0.00  0.00           O
ATOM    169  H       X   1      18.900  16.696  15.611  0.00  0.00           H
ATOM    170  H       X   1      18.602  17.043  14.142  0.00  0.00           H
ATOM    171  O       X   1      19.173  15.855  18.390  0.00  0.00           O
ATOM    172  H       X   1      19.307  14.892  18.275  0.00  0.00           H
ATOM    173  H       X   1      19.840  16.326  17.858  0.00  0.00           H
ATOM    174  O       X   1       7.347  20.312   9.743  0.00  0.00           O
ATOM    175  H       X   1       6.386  20.396   9.756  0.00  0.00           H
ATOM    176  H       X   1       7.683  21.213   9.815  0.00  0.00           H
ATOM    177  H       X   1       8.708  21.541  20.126  0.00  0.00           H
ATOM    178  H       X   1       7.081  21.370  20.772  0.00  0.00           H
ATOM    179  H       X   1       7.322  21.993  19.139  0.00  0.00           H
ATOM    180  H       X   1      11.942  12.470  23.178  0.00  0.00           H
ATOM    181  H       X   1      10.218  12.344  23.520  0.00  0.00           H
ATOM    182  H       X   1      11.130  13.729  24.096  0.00  0.00           H
ATOM    183  H       X   1      21.644  10.443  13.983  0.00  0.00           H
ATOM    184  H       X   1      19.945  10.521  14.401  0.00  0.00           H
ATOM    185  H       X   1      20.996   9.369  15.218  0.00  0.00           H
ATOM    186  H       X   1      20.261  11.147   9.391  0.00  0.00           H
ATOM    187  H       X   1      18.543  10.736   9.517  0.00  0.00           H
ATOM    188  H       X   1      19.732   9.772  10.395  0.00  0.00           H
ATOM    189  H       X   1       8.667  16.894   8.342  0.00  0.00           H
ATOM    190  H       X   1       9.782  18.257   8.036  0.00  0.00           H
ATOM    191  H       X   1       8.775  18.263   9.466  0.00  0.00           H
ATOM    192  H       X   1      13.216  16.541   3.962  0.00  0.00           H
ATOM    193  H       X   1      11.798  15.592   4.393  0.00  0.00           H
ATOM    194  H       X   1      13.293  14.781   3.943  0.00  0.00           H
ATOM    195  H       X   1      12.640  12.289   7.173  0.00  0.00           H
ATOM    196  H       X   1      13.738  11.224   8.053  0.00  0.00           H
ATOM    197  H       X   1      10.657  11.130   8.210  0.00  0.00           H
ATOM    198  H       X   1      11.749  10.035   9.057  0.00  0.00           H
ATOM    199  H       X   1      11.668  10.001   7.300  0.00  0.00           H
ATOM    200  H       X   1       9.037   6.521  12.344  0.00  0.00           H
ATOM    201  H       X   1       9.948   7.186  11.017  0.00  0.00           H
ATOM    202  H       X   1      11.065   5.291  13.176  0.00  0.00           H
ATOM    203  H       X   1      12.018   5.922  11.838  0.00  0.00           H
ATOM    204  H       X   1      10.671   4.848  11.520  0.00  0.00           H
ATOM    205  H       X   1      22.015  18.713  17.168  0.00  0.00           H
ATOM    206  H       X   1       9.151  19.017  15.581  0.00  0.00           H
ATOM    207  H       X   1       9.154  20.779  15.625  0.00  0.00           H
ATOM    208  H       X   1      10.534  19.872  16.245  0.00  0.00           H
ATOM    209  H       X   1       7.462  12.762  11.746  0.00  0.00           H
ATOM    210  H       X   1       7.259  14.023  12.948  0.00  0.00           H
ATOM    211  H       X   1      17.669  15.060   8.749  0.00  0.00           H
ATOM    212  H       X   1      18.849  16.333   9.042  0.00  0.00           H
ATOM    213  H       X   1      17.144  16.677   9.291  0.00  0.00           H
ATOM    214  H       X   1      15.163  11.700  19.053  0.00  0.00           H
ATOM    215  H       X   1      15.972  12.473  17.702  0.00  0.00           H
ATOM    216  H       X   1      16.701   7.034  17.547  0.00  0.00           H
ATOM    217  H       X   1      15.648   7.502  16.373  0.00  0.00           H
ATOM    218  H       X   1      17.608  20.441  10.212  0.00  0.00           H
ATOM    219  H       X   1      17.744  19.580  11.740  0.00  0.00           H
ATOM    220  H       X   1      16.992  21.176  11.694  0.00  0.00           H
END
ATOM      1  C       X   1      20.956  10.386  14.803  0.00  0.00           C
ATOM      2  C       X   1      21.258  11.438  15.870  0.00  0.00           C
ATOM      3  H       X   1      22.286  11.366  16.227  0.00  0.00           H
ATOM      4  H       X   1      21.113  12.448  15.487  0.00  0.00           H
ATOM      5  H       X   1      20.597  11.296  16.727  0.00  0.00           H
ATOM      6  C       X   1      19.498  10.782  10.031  0.00  0.00           C
ATOM      7  C       X   1      19.351  11.730  11.195  0.00  0.00           C
ATOM      8  O       X   1      18.612  11.185  12.194  0.00  0.00           O
ATOM      9  O       X   1      19.804  12.839  11.228  0.00  0.00           O
ATOM     10  C       X   1      11.026  13.045  23.246  0.00  0.00           C
ATOM     11  C       X   1      10.692  13.769  21.963  0.00  0.00           C
ATOM     12  C       X   1       9.370  14.071  21.627  0.00  0.00           C
ATOM     13  H       X   1       8.571  13.758  22.288  0.00  0.00           H
ATOM     14  C       X   1       9.051  14.752  20.456  0.00  0.00           C
ATOM     15  H       X   1       8.019  14.965  20.212  0.00  0.00           H
ATOM     16  C       X   1      10.067  15.155  19.593  0.00  0.00           C
ATOM     17  O       X   1       9.794  15.800  18.401  0.00  0.00           O
ATOM     18  H       X   1       9.048  16.471  18.485  0.00  0.00           H
ATOM     19  C       X   1      11.392  14.885  19.916  0.00  0.00           C
ATOM     20  H       X   1      12.171  15.244  19.258  0.00  0.00           H
ATOM     21  C       X   1      11.692  14.192  21.084  0.00  0.00           C
ATOM     22  H       X   1      12.730  13.991  21.322  0.00  0.00           H
ATOM     23  N       X   1      16.281   7.834  17.112  0.00  0.00           N
ATOM     24  C       X   1      17.269   8.758  16.534  0.00  0.00           C
ATOM     25  H       X   1      18.249   8.575  16.981  0.00  0.00           H
ATOM     26  C       X   1      17.413   8.579  15.019  0.00  0.00           C
ATOM     27  H       X   1      18.021   9.384  14.612  0.00  0.00           H
ATOM     28  H       X   1      17.911   7.627  14.817  0.00  0.00           H
ATOM     29  O       X   1      16.103   8.568  14.433  0.00  0.00           O
ATOM     30  H       X   1      16.145   8.954  13.540  0.00  0.00           H
ATOM     31  C       X   1      16.944  10.225  16.868  0.00  0.00           C
ATOM     32  O       X   1      17.733  11.128  16.539  0.00  0.00           O
ATOM     33  N       X   1      15.790  10.419  17.516  0.00  0.00           N
ATOM     34  H       X   1      15.342   9.549  17.791  0.00  0.00           H
ATOM     35  C       X   1      15.256  11.705  17.950  0.00  0.00           C
ATOM     36  C       X   1      13.884  12.028  17.348  0.00  0.00           C
ATOM     37  H       X   1      13.194  11.189  17.457  0.00  0.00           H
ATOM     38  H       X   1      13.431  12.848  17.912  0.00  0.00           H
ATOM     39  C       X   1      13.847  12.469  15.894  0.00  0.00           C
ATOM     40  O       X   1      12.730  12.712  15.360  0.00  0.00           O
ATOM     41  O       X   1      14.973  12.588  15.313  0.00  0.00           O
ATOM     42  C       X   1      21.419  18.321  16.330  0.00  0.00           C
ATOM     43  O       X   1      20.736  17.304  16.526  0.00  0.00           O
ATOM     44  N       X   1      21.467  18.994  15.181  0.00  0.00           N
ATOM     45  H       X   1      20.888  18.721  14.370  0.00  0.00           H
ATOM     46  H       X   1      22.066  19.799  15.098  0.00  0.00           H
ATOM     47  C       X   1       9.793  19.898  15.449  0.00  0.00           C
ATOM     48  C       X   1      10.436  19.935  14.066  0.00  0.00           C
ATOM     49  H       X   1       9.690  19.955  13.272  0.00  0.00           H
ATOM     50  H       X   1      11.036  20.842  13.938  0.00  0.00           H
ATOM     51  C       X   1      11.370  18.766  13.795  0.00  0.00           C
ATOM     52  O       X   1      11.903  18.122  14.698  0.00  0.00           O
ATOM     53  O       X   1      11.546  18.542  12.512  0.00  0.00           O
ATOM     54  C       X   1       7.697  21.269  19.863  0.00  0.00           C
ATOM     55  C       X   1       7.629  19.875  19.346  0.00  0.00           C
ATOM     56  N       X   1       6.440  19.253  19.001  0.00  0.00           N
ATOM     57  H       X   1       5.519  19.660  19.063  0.00  0.00           H
ATOM     58  C       X   1       6.723  17.987  18.591  0.00  0.00           C
ATOM     59  H       X   1       5.969  17.286  18.277  0.00  0.00           H
ATOM     60  N       X   1       8.016  17.767  18.648  0.00  0.00           N
ATOM     61  C       X   1       8.590  18.933  19.116  0.00  0.00           C
ATOM     62  H       X   1       9.654  19.008  19.262  0.00  0.00           H
ATOM     63  C       X   1      17.098  20.233  11.142  0.00  0.00           C
ATOM     64  C       X   1      15.770  19.599  10.922  0.00  0.00           C
ATOM     65  N       X   1      14.801  20.129  10.074  0.00  0.00           N
ATOM     66  H       X   1      14.900  20.975   9.533  0.00  0.00           H
ATOM     67  C       X   1      13.692  19.360  10.128  0.00  0.00           C
ATOM     68  H       X   1      12.776  19.551   9.599  0.00  0.00           H
ATOM     69  N       X   1      13.896  18.354  10.959  0.00  0.00           N
ATOM     70  C       X   1      15.184  18.491  11.459  0.00  0.00           C
ATOM     71  H       X   1      15.579  17.804  12.183  0.00  0.00           H
ATOM     72  C       X   1      17.910  15.915   9.383  0.00  0.00           C
ATOM     73  C       X   1      18.066  15.466  10.829  0.00  0.00           C
ATOM     74  H       X   1      18.868  14.732  10.930  0.00  0.00           H
ATOM     75  H       X   1      18.380  16.299  11.470  0.00  0.00           H
ATOM     76  C       X   1      16.863  14.833  11.467  0.00  0.00           C
ATOM     77  O       X   1      15.762  14.699  10.835  0.00  0.00           O
ATOM     78  O       X   1      17.042  14.439  12.663  0.00  0.00           O
ATOM     79  C       X   1      12.880  15.638   4.471  0.00  0.00           C
ATOM     80  C       X   1      13.291  15.642   5.903  0.00  0.00           C
ATOM     81  N       X   1      14.626  15.666   6.297  0.00  0.00           N
ATOM     82  C       X   1      14.709  15.665   7.637  0.00  0.00           C
ATOM     83  H       X   1      15.611  15.654   8.222  0.00  0.00           H
ATOM     84  N       X   1      13.480  15.651   8.120  0.00  0.00           N
ATOM     85  H       X   1      13.267  15.618   9.176  0.00  0.00           H
ATOM     86  C       X   1      12.582  15.629   7.067  0.00  0.00           C
ATOM     87  H       X   1      11.523  15.575   7.235  0.00  0.00           H
ATOM     88  C       X   1       9.345  17.612   8.789  0.00  0.00           C
ATOM     89  C       X   1      10.410  16.905   9.578  0.00  0.00           C
ATOM     90  O       X   1      10.321  15.645   9.710  0.00  0.00           O
ATOM     91  O       X   1      11.354  17.600  10.071  0.00  0.00           O
ATOM     92  C       X   1       7.784  13.082  12.734  0.00  0.00           C
ATOM     93  C       X   1       7.466  12.008  13.775  0.00  0.00           C
ATOM     94  H       X   1       7.853  12.287  14.753  0.00  0.00           H
ATOM     95  H       X   1       6.390  11.861  13.866  0.00  0.00           H
ATOM     96  H       X   1       7.901  11.044  13.500  0.00  0.00           H
ATOM     97  C       X   1       9.253  13.454  12.678  0.00  0.00           C
ATOM     98  O       X   1       9.918  13.564  13.727  0.00  0.00           O
ATOM     99  O       X   1       9.714  13.662  11.483  0.00  0.00           O
ATOM    100  C       X   1      11.638  10.658   8.167  0.00  0.00           C
ATOM    101  C       X   1      12.767  11.694   8.092  0.00  0.00           C
ATOM    102  C       X   1      12.755  12.680   9.241  0.00  0.00           C
ATOM    103  O       X   1      11.666  13.296   9.475  0.00  0.00           O
ATOM    104  O       X   1      13.836  12.873   9.884  0.00  0.00           O
ATOM    105  C       X   1      11.012   5.673  12.152  0.00  0.00           C
ATOM    106  C       X   1      10.039   6.853  12.073  0.00  0.00           C
ATOM    107  C       X   1      10.387   8.047  12.966  0.00  0.00           C
ATOM    108  H       X   1       9.555   8.754  12.941  0.00  0.00           H
ATOM    109  H       X   1      10.521   7.722  14.001  0.00  0.00           H
ATOM    110  N       X   1      11.610   8.723  12.507  0.00  0.00           N
ATOM    111  H       X   1      12.128   8.289  11.758  0.00  0.00           H
ATOM    112  C       X   1      12.137   9.847  13.029  0.00  0.00           C
ATOM    113  N       X   1      11.447  10.575  13.908  0.00  0.00           N
ATOM    114  H       X   1      10.445  10.501  13.963  0.00  0.00           H
ATOM    115  H       X   1      11.877  11.387  14.358  0.00  0.00           H
ATOM    116  N       X   1      13.360  10.225  12.675  0.00  0.00           N
ATOM    117  H       X   1      14.017   9.588  12.248  0.00  0.00           H
ATOM    118  H       X   1      13.713  11.172  12.829  0.00  0.00           H
ATOM    119  O       X   1      11.167  15.849  12.283  0.00  0.00           O
ATOM    120  Ca      X   1      12.088  14.733  14.240  0.00  0.00          CA
ATOM    121  Mn      X   1      12.436  17.060  11.715  0.00  0.00          MN
ATOM    122  O       X   1      12.371  13.448  12.111  0.00  0.00           O
ATOM    123  Mn      X   1      11.368  14.525  11.028  0.00  0.00          MN
ATOM    124  O       X   1      13.035  15.459  10.717  0.00  0.00           O
ATOM    125  Mn      X   1      14.094  13.911  11.635  0.00  0.00          MN
ATOM    126  O       X   1      15.056  12.530  12.421  0.00  0.00           O
ATOM    127  Mn      X   1      15.834  13.482  13.816  0.00  0.00          MN
ATOM    128  O       X   1      13.461  16.814  13.091  0.00  0.00           O
ATOM    129  O       X   1      13.749  15.993  15.613  0.00  0.00           O
ATOM    130  O       X   1      14.385  14.624  13.261  0.00  0.00           O
ATOM    131  O       X   1      16.277  14.886  15.219  0.00  0.00           O
ATOM    132  O       X   1      17.274  12.367  14.081  0.00  0.00           O
ATOM    133  H       X   1      15.435  15.389  15.355  0.00  0.00           H
ATOM    134  H       X   1      13.486  16.505  16.437  0.00  0.00           H
ATOM    135  H       X   1      13.704  16.657  14.897  0.00  0.00           H
ATOM    136  H       X   1      18.316  11.828  12.920  0.00  0.00           H
ATOM    137  H       X   1      17.044  15.540  15.039  0.00  0.00           H
ATOM    138  H       X   1      17.403  12.018  14.990  0.00  0.00           H
ATOM    139  H       X   1      15.423  15.668   5.674  0.00  0.00           H
ATOM    140  Cl      X   1      19.551  18.161  12.733  0.00  0.00          CL
ATOM    141  O       X   1      10.331  15.227  15.843  0.00  0.00           O
ATOM    142  H       X   1       9.759  14.466  15.664  0.00  0.00           H
ATOM    143  H       X   1      10.263  15.433  16.812  0.00  0.00           H
ATOM    144  O       X   1       7.528  16.261  14.873  0.00  0.00           O
ATOM    145  H       X   1       7.039  16.083  15.685  0.00  0.00           H
ATOM    146  H       X   1       8.463  16.207  15.127  0.00  0.00           H
ATOM    147  O       X   1      16.129  10.056  11.903  0.00  0.00           O
ATOM    148  H       X   1      17.097  10.209  11.936  0.00  0.00           H
ATOM    149  H       X   1      15.785  10.964  12.092  0.00  0.00           H
ATOM    150  O       X   1      12.953  17.501  17.587  0.00  0.00           O
ATOM    151  H       X   1      13.686  17.813  18.180  0.00  0.00           H
ATOM    152  H       X   1      12.641  18.240  17.049  0.00  0.00           H
ATOM    153  O       X   1      15.047  17.926  19.171  0.00  0.00           O
ATOM    154  H       X   1      15.593  18.719  19.200  0.00  0.00           H
ATOM    155  H       X   1      15.656  17.172  18.943  0.00  0.00           H
ATOM    156  O       X   1      19.166  13.042  18.357  0.00  0.00           O
ATOM    157  H       X   1      20.042  12.733  18.095  0.00  0.00           H
ATOM    158  H       X   1      18.567  12.598  17.730  0.00  0.00           H
ATOM    159  O       X   1      16.549  15.848  18.371  0.00  0.00           O
ATOM    160  H       X   1      16.437  15.701  17.422  0.00  0.00           H
ATOM    161  H       X   1      17.533  15.911  18.483  0.00  0.00           H
ATOM    162  O       X   1      15.927  10.796   9.155  0.00  0.00           O
ATOM    163  H       X   1      15.616  11.675   9.414  0.00  0.00           H
ATOM    164  H       X   1      15.962  10.317  10.004  0.00  0.00           H
ATOM    165  O       X   1      21.361  14.800  14.561  0.00  0.00           O
ATOM    166  H       X   1      21.269  15.590  15.112  0.00  0.00           H
ATOM    167  H       X   1      21.040  15.069  13.690  0.00  0.00           H
ATOM    168  O       X   1      18.179  16.621  14.972  0.00  0.00           O
ATOM    169  H       X   1      18.872  16.717  15.647  0.00  0.00           H
ATOM    170  H       X   1      18.573  17.040  14.162  0.00  0.00           H
ATOM    171  O       X   1      19.241  15.845  18.469  0.00  0.00           O
ATOM    172  H       X   1      19.378  14.887  18.329  0.00  0.00           H
ATOM    173  H       X   1      19.873  16.336  17.911  0.00  0.00           H
ATOM    174  O       X   1       7.273  20.307   9.714  0.00  0.00           O
ATOM    175  H       X   1       6.310  20.374   9.746  0.00  0.00           H
ATOM    176  H       X   1       7.594  21.214   9.784  0.00  0.00           H
ATOM    177  H       X   1       8.732  21.539  20.064  0.00  0.00           H
ATOM    178  H       X   1       7.139  21.382  20.795  0.00  0.00           H
ATOM    179  H       X   1       7.298  21.991  19.147  0.00  0.00           H
ATOM    180  H       X   1      11.950  12.473  23.156  0.00  0.00           H
ATOM    181  H       X   1      10.234  12.352  23.533  0.00  0.00           H
ATOM    182  H       X   1      11.159  13.742  24.077  0.00  0.00           H
ATOM    183  H       X   1      21.619  10.485  13.943  0.00  0.00           H
ATOM    184  H       X   1      19.937  10.488  14.435  0.00  0.00           H
ATOM    185  H       X   1      21.068   9.371  15.190  0.00  0.00           H
ATOM    186  H       X   1      20.265  11.159   9.361  0.00  0.00           H
ATOM    187  H       X   1      18.548  10.726   9.494  0.00  0.00           H
ATOM    188  H       X   1      19.751   9.779  10.369  0.00  0.00           H
ATOM    189  H       X   1       8.670  16.895   8.333  0.00  0.00           H
ATOM    190  H       X   1       9.790  18.254   8.029  0.00  0.00           H
ATOM    191  H       X   1       8.778  18.265   9.456  0.00  0.00           H
ATOM    192  H       X   1      13.219  16.538   3.954  0.00  0.00           H
ATOM    193  H       X   1      11.797  15.596   4.389  0.00  0.00           H
ATOM    194  H       X   1      13.288  14.777   3.937  0.00  0.00           H
ATOM    195  H       X   1      12.657  12.282   7.176  0.00  0.00           H
ATOM    196  H       X   1      13.743  11.214   8.067  0.00  0.00           H
ATOM    197  H       X   1      10.660  11.134   8.201  0.00  0.00           H
ATOM    198  H       X   1      11.740  10.034   9.056  0.00  0.00           H
ATOM    199  H       X   1      11.674  10.001   7.299  0.00  0.00           H
ATOM    200  H       X   1       9.043   6.517  12.369  0.00  0.00           H
ATOM    201  H       X   1       9.940   7.199  11.041  0.00  0.00           H
ATOM    202  H       X   1      11.081   5.283  13.168  0.00  0.00           H
ATOM    203  H       X   1      12.022   5.930  11.829  0.00  0.00           H
ATOM    204  H       X   1      10.673   4.859  11.511  0.00  0.00           H
ATOM    205  H       X   1      22.051  18.736  17.127  0.00  0.00           H
ATOM    206  H       X   1       9.161  19.018  15.566  0.00  0.00           H
ATOM    207  H       X   1       9.171  20.780  15.607  0.00  0.00           H
ATOM    208  H       X   1      10.545  19.869  16.234  0.00  0.00           H
ATOM    209  H       X   1       7.448  12.798  11.738  0.00  0.00           H
ATOM    210  H       X   1       7.269  14.013  12.992  0.00  0.00           H
ATOM    211  H       X   1      17.666  15.075   8.729  0.00  0.00           H
ATOM    212  H       X   1      18.849  16.341   9.032  0.00  0.00           H
ATOM    213  H       X   1      17.146  16.688   9.287  0.00  0.00           H
ATOM    214  H       X   1      15.162  11.694  19.037  0.00  0.00           H
ATOM    215  H       X   1      15.981  12.473  17.694  0.00  0.00           H
ATOM    216  H       X   1      16.723   7.043  17.563  0.00  0.00           H
ATOM    217  H       X   1      15.664   7.488  16.386  0.00  0.00           H
ATOM    218  H       X   1      17.609  20.442  10.200  0.00  0.00           H
ATOM    219  H       X   1      17.749  19.581  11.728  0.00  0.00           H
ATOM    220  H       X   1      16.996  21.177  11.684  0.00  0.00           H
END
ATOM      1  C       X   1      20.966  10.384  14.796  0.00  0.00           C
ATOM      2  C       X   1      21.269  11.434  15.865  0.00  0.00           C
ATOM      3  H       X   1      22.313  11.402  16.178  0.00  0.00           H
ATOM      4  H       X   1      21.068  12.442  15.502  0.00  0.00           H
ATOM      5  H       X   1      20.653  11.250  16.746  0.00  0.00           H
ATOM      6  C       X   1      19.505  10.783  10.018  0.00  0.00           C
ATOM      7  C       X   1      19.356  11.705  11.201  0.00  0.00           C
ATOM      8  O       X   1      18.558  11.173  12.157  0.00  0.00           O
ATOM      9  O       X   1      19.864  12.793  11.288  0.00  0.00           O
ATOM     10  C       X   1      11.030  13.051  23.236  0.00  0.00           C
ATOM     11  C       X   1      10.672  13.760  21.953  0.00  0.00           C
ATOM     12  C       X   1       9.342  14.009  21.611  0.00  0.00           C
ATOM     13  H       X   1       8.552  13.667  22.268  0.00  0.00           H
ATOM     14  C       X   1       9.002  14.677  20.438  0.00  0.00           C
ATOM     15  H       X   1       7.964  14.848  20.185  0.00  0.00           H
ATOM     16  C       X   1      10.004  15.119  19.579  0.00  0.00           C
ATOM     17  O       X   1       9.708  15.749  18.382  0.00  0.00           O
ATOM     18  H       X   1       8.973  16.427  18.475  0.00  0.00           H
ATOM     19  C       X   1      11.337  14.901  19.906  0.00  0.00           C
ATOM     20  H       X   1      12.105  15.289  19.251  0.00  0.00           H
ATOM     21  C       X   1      11.659  14.221  21.077  0.00  0.00           C
ATOM     22  H       X   1      12.703  14.060  21.320  0.00  0.00           H
ATOM     23  N       X   1      16.289   7.833  17.124  0.00  0.00           N
ATOM     24  C       X   1      17.267   8.761  16.536  0.00  0.00           C
ATOM     25  H       X   1      18.250   8.585  16.978  0.00  0.00           H
ATOM     26  C       X   1      17.405   8.578  15.021  0.00  0.00           C
ATOM     27  H       X   1      18.011   9.382  14.610  0.00  0.00           H
ATOM     28  H       X   1      17.902   7.625  14.820  0.00  0.00           H
ATOM     29  O       X   1      16.092   8.564  14.439  0.00  0.00           O
ATOM     30  H       X   1      16.136   8.933  13.539  0.00  0.00           H
ATOM     31  C       X   1      16.938  10.228  16.865  0.00  0.00           C
ATOM     32  O       X   1      17.727  11.131  16.537  0.00  0.00           O
ATOM     33  N       X   1      15.781  10.421  17.509  0.00  0.00           N
ATOM     34  H       X   1      15.335   9.553  17.791  0.00  0.00           H
ATOM     35  C       X   1      15.253  11.710  17.941  0.00  0.00           C
ATOM     36  C       X   1      13.896  12.051  17.320  0.00  0.00           C
ATOM     37  H       X   1      13.197  11.216  17.410  0.00  0.00           H
ATOM     38  H       X   1      13.437  12.868  17.884  0.00  0.00           H
ATOM     39  C       X   1      13.891  12.499  15.866  0.00  0.00           C
ATOM     40  O       X   1      12.787  12.764  15.314  0.00  0.00           O
ATOM     41  O       X   1      15.025  12.593  15.300  0.00  0.00           O
ATOM     42  C       X   1      21.434  18.305  16.304  0.00  0.00           C
ATOM     43  O       X   1      20.729  17.311  16.533  0.00  0.00           O
ATOM     44  N       X   1      21.488  18.941  15.134  0.00  0.00           N
ATOM     45  H       X   1      20.890  18.657  14.341  0.00  0.00           H
ATOM     46  H       X   1      22.109  19.725  15.016  0.00  0.00           H
ATOM     47  C       X   1       9.803  19.906  15.440  0.00  0.00           C
ATOM     48  C       X   1      10.452  19.944  14.059  0.00  0.00           C
ATOM     49  H       X   1       9.709  19.969  13.263  0.00  0.00           H
ATOM     50  H       X   1      11.058  20.847  13.935  0.00  0.00           H
ATOM     51  C       X   1      11.377  18.768  13.791  0.00  0.00           C
ATOM     52  O       X   1      11.903  18.119  14.695  0.00  0.00           O
ATOM     53  O       X   1      11.552  18.545  12.509  0.00  0.00           O
ATOM     54  C       X   1       7.706  21.271  19.852  0.00  0.00           C
ATOM     55  C       X   1       7.606  19.872  19.351  0.00  0.00           C
ATOM     56  N       X   1       6.396  19.251  19.083  0.00  0.00           N
ATOM     57  H       X   1       5.482  19.660  19.206  0.00  0.00           H
ATOM     58  C       X   1       6.650  17.980  18.671  0.00  0.00           C
ATOM     59  H       X   1       5.875  17.277  18.419  0.00  0.00           H
ATOM     60  N       X   1       7.945  17.756  18.648  0.00  0.00           N
ATOM     61  C       X   1       8.549  18.925  19.070  0.00  0.00           C
ATOM     62  H       X   1       9.620  18.998  19.155  0.00  0.00           H
ATOM     63  C       X   1      17.105  20.230  11.136  0.00  0.00           C
ATOM     64  C       X   1      15.777  19.593  10.921  0.00  0.00           C
ATOM     65  N       X   1      14.807  20.118  10.072  0.00  0.00           N
ATOM     66  H       X   1      14.906  20.958   9.521  0.00  0.00           H
ATOM     67  C       X   1      13.700  19.346  10.128  0.00  0.00           C
ATOM     68  H       X   1      12.786  19.530   9.594  0.00  0.00           H
ATOM     69  N       X   1      13.906  18.344  10.965  0.00  0.00           N
ATOM     70  C       X   1      15.193  18.487  11.464  0.00  0.00           C
ATOM     71  H       X   1      15.591  17.804  12.191  0.00  0.00           H
ATOM     72  C       X   1      17.921  15.923   9.359  0.00  0.00           C
ATOM     73  C       X   1      18.078  15.454  10.796  0.00  0.00           C
ATOM     74  H       X   1      18.872  14.709  10.890  0.00  0.00           H
ATOM     75  H       X   1      18.404  16.274  11.448  0.00  0.00           H
ATOM     76  C       X   1      16.871  14.832  11.433  0.00  0.00           C
ATOM     77  O       X   1      15.766  14.700  10.808  0.00  0.00           O
ATOM     78  O       X   1      17.055  14.438  12.629  0.00  0.00           O
ATOM     79  C       X   1      12.886  15.634   4.467  0.00  0.00           C
ATOM     80  C       X   1      13.297  15.638   5.900  0.00  0.00           C
ATOM     81  N       X   1      14.632  15.658   6.294  0.00  0.00           N
ATOM     82  C       X   1      14.714  15.654   7.634  0.00  0.00           C
ATOM     83  H       X   1      15.615  15.637   8.220  0.00  0.00           H
ATOM     84  N       X   1      13.484  15.644   8.117  0.00  0.00           N
ATOM     85  H       X   1      13.270  15.614   9.170  0.00  0.00           H
ATOM     86  C       X   1      12.586  15.627   7.063  0.00  0.00           C
ATOM     87  H       X   1      11.527  15.578   7.230  0.00  0.00           H
ATOM     88  C       X   1       9.357  17.611   8.780  0.00  0.00           C
ATOM     89  C       X   1      10.418  16.902   9.574  0.00  0.00           C
ATOM     90  O       X   1      10.328  15.641   9.704  0.00  0.00           O
ATOM     91  O       X   1      11.361  17.596  10.070  0.00  0.00           O
ATOM     92  C       X   1       7.785  13.083  12.735  0.00  0.00           C
ATOM     93  C       X   1       7.478  11.964  13.732  0.00  0.00           C
ATOM     94  H       X   1       7.879  12.199  14.716  0.00  0.00           H
ATOM     95  H       X   1       6.403  11.818  13.831  0.00  0.00           H
ATOM     96  H       X   1       7.904  11.012  13.406  0.00  0.00           H
ATOM     97  C       X   1       9.254  13.454  12.678  0.00  0.00           C
ATOM     98  O       X   1       9.919  13.567  13.726  0.00  0.00           O
ATOM     99  O       X   1       9.715  13.661  11.483  0.00  0.00           O
ATOM    100  C       X   1      11.635  10.659   8.167  0.00  0.00           C
ATOM    101  C       X   1      12.768  11.691   8.108  0.00  0.00           C
ATOM    102  C       X   1      12.756  12.671   9.261  0.00  0.00           C
ATOM    103  O       X   1      11.663  13.273   9.510  0.00  0.00           O
ATOM    104  O       X   1      13.841  12.874   9.893  0.00  0.00           O
ATOM    105  C       X   1      11.010   5.677  12.151  0.00  0.00           C
ATOM    106  C       X   1      10.031   6.854  12.097  0.00  0.00           C
ATOM    107  C       X   1      10.381   8.037  13.001  0.00  0.00           C
ATOM    108  H       X   1       9.541   8.735  13.004  0.00  0.00           H
ATOM    109  H       X   1      10.545   7.701  14.028  0.00  0.00           H
ATOM    110  N       X   1      11.583   8.737  12.520  0.00  0.00           N
ATOM    111  H       X   1      12.123   8.284  11.798  0.00  0.00           H
ATOM    112  C       X   1      12.108   9.860  13.044  0.00  0.00           C
ATOM    113  N       X   1      11.418  10.587  13.925  0.00  0.00           N
ATOM    114  H       X   1      10.416  10.517  13.978  0.00  0.00           H
ATOM    115  H       X   1      11.849  11.406  14.360  0.00  0.00           H
ATOM    116  N       X   1      13.329  10.241  12.687  0.00  0.00           N
ATOM    117  H       X   1      13.996   9.602  12.278  0.00  0.00           H
ATOM    118  H       X   1      13.681  11.186  12.851  0.00  0.00           H
ATOM    119  O       X   1      11.149  15.863  12.273  0.00  0.00           O
ATOM    120  Ca      X   1      12.092  14.774  14.241  0.00  0.00          CA
ATOM    121  Mn      X   1      12.435  17.060  11.719  0.00  0.00          MN
ATOM    122  O       X   1      12.374  13.471  12.138  0.00  0.00           O
ATOM    123  Mn      X   1      11.368  14.526  11.032  0.00  0.00          MN
ATOM    124  O       X   1      13.035  15.458  10.723  0.00  0.00           O
ATOM    125  Mn      X   1      14.092  13.917  11.632  0.00  0.00          MN
ATOM    126  O       X   1      15.048  12.531  12.403  0.00  0.00           O
ATOM    127  Mn      X   1      15.843  13.489  13.769  0.00  0.00          MN
ATOM    128  O       X   1      13.430  16.807  13.127  0.00  0.00           O
ATOM    129  O       X   1      13.747  15.951  15.677  0.00  0.00           O
ATOM    130  O       X   1      14.418  14.650  13.239  0.00  0.00           O
ATOM    131  O       X   1      16.294  14.874  15.201  0.00  0.00           O
ATOM    132  O       X   1      17.283  12.365  14.033  0.00  0.00           O
ATOM    133  H       X   1      15.453  15.357  15.383  0.00  0.00           H
ATOM    134  H       X   1      13.485  16.457  16.502  0.00  0.00           H
ATOM    135  H       X   1      13.742  16.628  14.973  0.00  0.00           H
ATOM    136  H       X   1      18.273  11.808  12.901  0.00  0.00           H
ATOM    137  H       X   1      17.047  15.553  15.061  0.00  0.00           H
ATOM    138  H       X   1      17.402  12.028  14.945  0.00  0.00           H
ATOM    139  H       X   1      15.428  15.652   5.672  0.00  0.00           H
ATOM    140  Cl      X   1      19.511  18.083  12.743  0.00  0.00          CL
ATOM    141  O       X   1      10.320  15.226  15.833  0.00  0.00           O
ATOM    142  H       X   1       9.737  14.487  15.600  0.00  0.00           H
ATOM    143  H       X   1      10.216  15.397  16.806  0.00  0.00           H
ATOM    144  O       X   1       7.616  16.273  14.875  0.00  0.00           O
ATOM    145  H       X   1       7.144  16.288  15.715  0.00  0.00           H
ATOM    146  H       X   1       8.556  16.257  15.117  0.00  0.00           H
ATOM    147  O       X   1      16.107  10.049  11.893  0.00  0.00           O
ATOM    148  H       X   1      17.076  10.206  11.919  0.00  0.00           H
ATOM    149  H       X   1      15.767  10.958  12.078  0.00  0.00           H
ATOM    150  O       X   1      12.952  17.493  17.663  0.00  0.00           O
ATOM    151  H       X   1      13.701  17.824  18.226  0.00  0.00           H
ATOM    152  H       X   1      12.626  18.226  17.125  0.00  0.00           H
ATOM    153  O       X   1      15.062  18.015  19.175  0.00  0.00           O
ATOM    154  H       X   1      15.586  18.823  19.175  0.00  0.00           H
ATOM    155  H       X   1      15.693  17.269  18.988  0.00  0.00           H
ATOM    156  O       X   1      19.255  13.045  18.282  0.00  0.00           O
ATOM    157  H       X   1      20.111  12.742  17.953  0.00  0.00           H
ATOM    158  H       X   1      18.613  12.603  17.698  0.00  0.00           H
ATOM    159  O       X   1      16.629  15.940  18.458  0.00  0.00           O
ATOM    160  H       X   1      16.520  15.811  17.506  0.00  0.00           H
ATOM    161  H       X   1      17.615  15.965  18.579  0.00  0.00           H
ATOM    162  O       X   1      15.855  10.765   9.102  0.00  0.00           O
ATOM    163  H       X   1      15.606  11.661   9.375  0.00  0.00           H
ATOM    164  H       X   1      15.914  10.290   9.951  0.00  0.00           H
ATOM    165  O       X   1      21.444  14.880  14.616  0.00  0.00           O
ATOM    166  H       X   1      21.259  15.669  15.147  0.00  0.00           H
ATOM    167  H       X   1      21.173  15.116  13.719  0.00  0.00           H
ATOM    168  O       X   1      18.105  16.702  15.057  0.00  0.00           O
ATOM    169  H       X   1      18.827  16.757  15.706  0.00  0.00           H
ATOM    170  H       X   1      18.509  17.065  14.224  0.00  0.00           H
ATOM    171  O       X   1      19.325  15.843  18.561  0.00  0.00           O
ATOM    172  H       X   1      19.444  14.887  18.384  0.00  0.00           H
ATOM    173  H       X   1      19.919  16.339  17.969  0.00  0.00           H
ATOM    174  O       X   1       7.264  20.307   9.708  0.00  0.00           O
ATOM    175  H       X   1       6.299  20.322   9.738  0.00  0.00           H
ATOM    176  H       X   1       7.534  21.232   9.755  0.00  0.00           H
ATOM    177  H       X   1       8.752  21.540  19.991  0.00  0.00           H
ATOM    178  H       X   1       7.204  21.395  20.814  0.00  0.00           H
ATOM    179  H       X   1       7.270  21.988  19.153  0.00  0.00           H
ATOM    180  H       X   1      11.952  12.476  23.134  0.00  0.00           H
ATOM    181  H       X   1      10.243  12.364  23.548  0.00  0.00           H
ATOM    182  H       X   1      11.183  13.759  24.055  0.00  0.00           H
ATOM    183  H       X   1      21.584  10.524  13.909  0.00  0.00           H
ATOM    184  H       X   1      19.927  10.445  14.477  0.00  0.00           H
ATOM    185  H       X   1      21.141   9.371  15.164  0.00  0.00           H
ATOM    186  H       X   1      20.266  11.178   9.353  0.00  0.00           H
ATOM    187  H       X   1      18.555  10.718   9.481  0.00  0.00           H
ATOM    188  H       X   1      19.773   9.777  10.338  0.00  0.00           H
ATOM    189  H       X   1       8.680  16.897   8.323  0.00  0.00           H
ATOM    190  H       X   1       9.807  18.251   8.021  0.00  0.00           H
ATOM    191  H       X   1       8.791  18.268   9.444  0.00  0.00           H
ATOM    192  H       X   1      13.229  16.532   3.949  0.00  0.00           H
ATOM    193  H       X   1      11.802  15.599   4.385  0.00  0.00           H
ATOM    194  H       X   1      13.289  14.770   3.934  0.00  0.00           H
ATOM    195  H       X   1      12.671  12.286   7.194  0.00  0.00           H
ATOM    196  H       X   1      13.741  11.207   8.090  0.00  0.00           H
ATOM    197  H       X   1      10.657  11.136   8.190  0.00  0.00           H
ATOM    198  H       X   1      11.727  10.033   9.055  0.00  0.00           H
ATOM    199  H       X   1      11.681  10.004   7.297  0.00  0.00           H
ATOM    200  H       X   1       9.040   6.508  12.397  0.00  0.00           H
ATOM    201  H       X   1       9.922   7.213  11.070  0.00  0.00           H
ATOM    202  H       X   1      11.091   5.273  13.161  0.00  0.00           H
ATOM    203  H       X   1      12.016   5.941  11.821  0.00  0.00           H
ATOM    204  H       X   1      10.668   4.870  11.502  0.00  0.00           H
ATOM    205  H       X   1      22.081  18.731  17.084  0.00  0.00           H
ATOM    206  H       X   1       9.169  19.027  15.551  0.00  0.00           H
ATOM    207  H       X   1       9.184  20.789  15.599  0.00  0.00           H
ATOM    208  H       X   1      10.554  19.872  16.226  0.00  0.00           H
ATOM    209  H       X   1       7.437  12.843  11.732  0.00  0.00           H
ATOM    210  H       X   1       7.277  14.003  13.042  0.00  0.00           H
ATOM    211  H       X   1      17.670  15.094   8.693  0.00  0.00           H
ATOM    212  H       X   1      18.860  16.351   9.010  0.00  0.00           H
ATOM    213  H       X   1      17.158  16.699   9.277  0.00  0.00           H
ATOM    214  H       X   1      15.147  11.696  19.027  0.00  0.00           H
ATOM    215  H       X   1      15.990  12.470  17.695  0.00  0.00           H
ATOM    216  H       X   1      16.739   7.053  17.584  0.00  0.00           H
ATOM    217  H       X   1      15.674   7.471  16.402  0.00  0.00           H
ATOM    218  H       X   1      17.611  20.439  10.191  0.00  0.00           H
ATOM    219  H       X   1      17.757  19.578  11.720  0.00  0.00           H
ATOM    220  H       X   1      17.004  21.175  11.676  0.00  0.00           H
END
ATOM      1  C       X   1      20.978  10.388  14.794  0.00  0.00           C
ATOM      2  C       X   1      21.281  11.437  15.864  0.00  0.00           C
ATOM      3  H       X   1      22.336  11.443  16.137  0.00  0.00           H
ATOM      4  H       X   1      21.028  12.440  15.519  0.00  0.00           H
ATOM      5  H       X   1      20.707  11.218  16.767  0.00  0.00           H
ATOM      6  C       X   1      19.516  10.780  10.003  0.00  0.00           C
ATOM      7  C       X   1      19.359  11.678  11.204  0.00  0.00           C
ATOM      8  O       X   1      18.564  11.120  12.151  0.00  0.00           O
ATOM      9  O       X   1      19.855  12.764  11.309  0.00  0.00           O
ATOM     10  C       X   1      11.031  13.057  23.221  0.00  0.00           C
ATOM     11  C       X   1      10.648  13.756  21.937  0.00  0.00           C
ATOM     12  C       X   1       9.310  13.951  21.590  0.00  0.00           C
ATOM     13  H       X   1       8.532  13.572  22.243  0.00  0.00           H
ATOM     14  C       X   1       8.948  14.610  20.418  0.00  0.00           C
ATOM     15  H       X   1       7.904  14.736  20.160  0.00  0.00           H
ATOM     16  C       X   1       9.935  15.102  19.569  0.00  0.00           C
ATOM     17  O       X   1       9.621  15.739  18.379  0.00  0.00           O
ATOM     18  H       X   1       8.874  16.400  18.483  0.00  0.00           H
ATOM     19  C       X   1      11.275  14.929  19.899  0.00  0.00           C
ATOM     20  H       X   1      12.031  15.347  19.247  0.00  0.00           H
ATOM     21  C       X   1      11.620  14.257  21.067  0.00  0.00           C
ATOM     22  H       X   1      12.667  14.135  21.312  0.00  0.00           H
ATOM     23  N       X   1      16.299   7.832  17.132  0.00  0.00           N
ATOM     24  C       X   1      17.263   8.765  16.529  0.00  0.00           C
ATOM     25  H       X   1      18.248   8.610  16.974  0.00  0.00           H
ATOM     26  C       X   1      17.405   8.559  15.018  0.00  0.00           C
ATOM     27  H       X   1      17.983   9.376  14.592  0.00  0.00           H
ATOM     28  H       X   1      17.934   7.620  14.831  0.00  0.00           H
ATOM     29  O       X   1      16.093   8.491  14.436  0.00  0.00           O
ATOM     30  H       X   1      16.112   8.891  13.550  0.00  0.00           H
ATOM     31  C       X   1      16.912  10.232  16.836  0.00  0.00           C
ATOM     32  O       X   1      17.678  11.143  16.480  0.00  0.00           O
ATOM     33  N       X   1      15.767  10.420  17.504  0.00  0.00           N
ATOM     34  H       X   1      15.335   9.551  17.808  0.00  0.00           H
ATOM     35  C       X   1      15.248  11.713  17.936  0.00  0.00           C
ATOM     36  C       X   1      13.896  12.062  17.312  0.00  0.00           C
ATOM     37  H       X   1      13.194  11.230  17.398  0.00  0.00           H
ATOM     38  H       X   1      13.439  12.882  17.874  0.00  0.00           H
ATOM     39  C       X   1      13.897  12.510  15.858  0.00  0.00           C
ATOM     40  O       X   1      12.792  12.775  15.308  0.00  0.00           O
ATOM     41  O       X   1      15.030  12.605  15.289  0.00  0.00           O
ATOM     42  C       X   1      21.444  18.290  16.281  0.00  0.00           C
ATOM     43  O       X   1      20.716  17.321  16.544  0.00  0.00           O
ATOM     44  N       X   1      21.505  18.888  15.092  0.00  0.00           N
ATOM     45  H       X   1      20.889  18.600  14.315  0.00  0.00           H
ATOM     46  H       X   1      22.151  19.647  14.941  0.00  0.00           H
ATOM     47  C       X   1       9.813  19.919  15.434  0.00  0.00           C
ATOM     48  C       X   1      10.465  19.957  14.055  0.00  0.00           C
ATOM     49  H       X   1       9.725  19.988  13.257  0.00  0.00           H
ATOM     50  H       X   1      11.079  20.854  13.934  0.00  0.00           H
ATOM     51  C       X   1      11.382  18.775  13.785  0.00  0.00           C
ATOM     52  O       X   1      11.901  18.120  14.689  0.00  0.00           O
ATOM     53  O       X   1      11.553  18.554  12.502  0.00  0.00           O
ATOM     54  C       X   1       7.711  21.272  19.844  0.00  0.00           C
ATOM     55  C       X   1       7.569  19.869  19.365  0.00  0.00           C
ATOM     56  N       X   1       6.340  19.253  19.184  0.00  0.00           N
ATOM     57  H       X   1       5.439  19.669  19.357  0.00  0.00           H
ATOM     58  C       X   1       6.559  17.976  18.766  0.00  0.00           C
ATOM     59  H       X   1       5.766  17.275  18.571  0.00  0.00           H
ATOM     60  N       X   1       7.848  17.743  18.662  0.00  0.00           N
ATOM     61  C       X   1       8.485  18.912  19.032  0.00  0.00           C
ATOM     62  H       X   1       9.559  18.980  19.046  0.00  0.00           H
ATOM     63  C       X   1      17.113  20.234  11.136  0.00  0.00           C
ATOM     64  C       X   1      15.786  19.593  10.926  0.00  0.00           C
ATOM     65  N       X   1      14.816  20.115  10.075  0.00  0.00           N
ATOM     66  H       X   1      14.914  20.952   9.519  0.00  0.00           H
ATOM     67  C       X   1      13.710  19.341  10.131  0.00  0.00           C
ATOM     68  H       X   1      12.797  19.523   9.595  0.00  0.00           H
ATOM     69  N       X   1      13.916  18.341  10.971  0.00  0.00           N
ATOM     70  C       X   1      15.203  18.487  11.471  0.00  0.00           C
ATOM     71  H       X   1      15.603  17.805  12.197  0.00  0.00           H
ATOM     72  C       X   1      17.935  15.939   9.335  0.00  0.00           C
ATOM     73  C       X   1      18.089  15.444  10.764  0.00  0.00           C
ATOM     74  H       X   1      18.876  14.691  10.847  0.00  0.00           H
ATOM     75  H       X   1      18.421  16.251  11.429  0.00  0.00           H
ATOM     76  C       X   1      16.874  14.826  11.393  0.00  0.00           C
ATOM     77  O       X   1      15.769  14.701  10.767  0.00  0.00           O
ATOM     78  O       X   1      17.056  14.435  12.590  0.00  0.00           O
ATOM     79  C       X   1      12.899  15.642   4.461  0.00  0.00           C
ATOM     80  C       X   1      13.309  15.644   5.894  0.00  0.00           C
ATOM     81  N       X   1      14.643  15.658   6.291  0.00  0.00           N
ATOM     82  C       X   1      14.723  15.651   7.631  0.00  0.00           C
ATOM     83  H       X   1      15.623  15.629   8.220  0.00  0.00           H
ATOM     84  N       X   1      13.492  15.644   8.111  0.00  0.00           N
ATOM     85  H       X   1      13.277  15.616   9.164  0.00  0.00           H
ATOM     86  C       X   1      12.596  15.632   7.056  0.00  0.00           C
ATOM     87  H       X   1      11.536  15.588   7.222  0.00  0.00           H
ATOM     88  C       X   1       9.369  17.619   8.771  0.00  0.00           C
ATOM     89  C       X   1      10.426  16.905   9.567  0.00  0.00           C
ATOM     90  O       X   1      10.335  15.644   9.694  0.00  0.00           O
ATOM     91  O       X   1      11.367  17.600  10.067  0.00  0.00           O
ATOM     92  C       X   1       7.810  13.083  12.745  0.00  0.00           C
ATOM     93  C       X   1       7.497  11.922  13.690  0.00  0.00           C
ATOM     94  H       X   1       7.906  12.105  14.682  0.00  0.00           H
ATOM     95  H       X   1       6.421  11.783  13.788  0.00  0.00           H
ATOM     96  H       X   1       7.910  10.984  13.312  0.00  0.00           H
ATOM     97  C       X   1       9.283  13.432  12.680  0.00  0.00           C
ATOM     98  O       X   1       9.969  13.504  13.719  0.00  0.00           O
ATOM     99  O       X   1       9.724  13.666  11.483  0.00  0.00           O
ATOM    100  C       X   1      11.644  10.659   8.155  0.00  0.00           C
ATOM    101  C       X   1      12.783  11.683   8.109  0.00  0.00           C
ATOM    102  C       X   1      12.761  12.658   9.266  0.00  0.00           C
ATOM    103  O       X   1      11.660  13.240   9.527  0.00  0.00           O
ATOM    104  O       X   1      13.848  12.880   9.886  0.00  0.00           O
ATOM    105  C       X   1      11.015   5.686  12.145  0.00  0.00           C
ATOM    106  C       X   1      10.033   6.862  12.117  0.00  0.00           C
ATOM    107  C       X   1      10.386   8.031  13.039  0.00  0.00           C
ATOM    108  H       X   1       9.544   8.726  13.059  0.00  0.00           H
ATOM    109  H       X   1      10.556   7.679  14.059  0.00  0.00           H
ATOM    110  N       X   1      11.581   8.742  12.561  0.00  0.00           N
ATOM    111  H       X   1      12.125   8.298  11.838  0.00  0.00           H
ATOM    112  C       X   1      12.094   9.872  13.082  0.00  0.00           C
ATOM    113  N       X   1      11.402  10.590  13.969  0.00  0.00           N
ATOM    114  H       X   1      10.397  10.534  14.002  0.00  0.00           H
ATOM    115  H       X   1      11.824  11.424  14.383  0.00  0.00           H
ATOM    116  N       X   1      13.307  10.267  12.713  0.00  0.00           N
ATOM    117  H       X   1      13.984   9.633  12.311  0.00  0.00           H
ATOM    118  H       X   1      13.649  11.214  12.873  0.00  0.00           H
ATOM    119  O       X   1      11.139  15.865  12.263  0.00  0.00           O
ATOM    120  Ca      X   1      12.116  14.788  14.241  0.00  0.00          CA
ATOM    121  Mn      X   1      12.433  17.060  11.719  0.00  0.00          MN
ATOM    122  O       X   1      12.381  13.480  12.138  0.00  0.00           O
ATOM    123  Mn      X   1      11.371  14.525  11.031  0.00  0.00          MN
ATOM    124  O       X   1      13.035  15.464  10.720  0.00  0.00           O
ATOM    125  Mn      X   1      14.095  13.920  11.624  0.00  0.00          MN
ATOM    126  O       X   1      15.058  12.536  12.376  0.00  0.00           O
ATOM    127  Mn      X   1      15.850  13.487  13.746  0.00  0.00          MN
ATOM    128  O       X   1      13.390  16.803  13.150  0.00  0.00           O
ATOM    129  O       X   1      13.766  15.946  15.701  0.00  0.00           O
ATOM    130  O       X   1      14.429  14.655  13.226  0.00  0.00           O
ATOM    131  O       X   1      16.343  14.864  15.148  0.00  0.00           O
ATOM    132  O       X   1      17.288  12.366  14.014  0.00  0.00           O
ATOM    133  H       X   1      15.510  15.336  15.373  0.00  0.00           H
ATOM    134  H       X   1      13.517  16.460  16.526  0.00  0.00           H
ATOM    135  H       X   1      13.790  16.628  15.004  0.00  0.00           H
ATOM    136  H       X   1      18.276  11.755  12.893  0.00  0.00           H
ATOM    137  H       X   1      17.091  15.565  15.025  0.00  0.00           H
ATOM    138  H       X   1      17.397  12.034  14.931  0.00  0.00           H
ATOM    139  H       X   1      15.441  15.649   5.670  0.00  0.00           H
ATOM    140  Cl      X   1      19.473  18.025  12.765  0.00  0.00          CL
ATOM    141  O       X   1      10.320  15.226  15.825  0.00  0.00           O
ATOM    142  H       X   1       9.724  14.511  15.549  0.00  0.00           H
ATOM    143  H       X   1      10.172  15.382  16.794  0.00  0.00           H
ATOM    144  O       X   1       7.621  16.365  14.959  0.00  0.00           O
ATOM    145  H       X   1       7.231  16.483  15.834  0.00  0.00           H
ATOM    146  H       X   1       8.577  16.343  15.122  0.00  0.00           H
ATOM    147  O       X   1      16.043  10.049  11.893  0.00  0.00           O
ATOM    148  H       X   1      17.015  10.176  11.912  0.00  0.00           H
ATOM    149  H       X   1      15.726  10.972  12.062  0.00  0.00           H
ATOM    150  O       X   1      13.032  17.495  17.687  0.00  0.00           O
ATOM    151  H       X   1      13.780  17.846  18.241  0.00  0.00           H
ATOM    152  H       X   1      12.639  18.233  17.203  0.00  0.00           H
ATOM    153  O       X   1      15.138  18.107  19.181  0.00  0.00           O
ATOM    154  H       X   1      15.645  18.926  19.159  0.00  0.00           H
ATOM    155  H       X   1      15.786  17.366  19.034  0.00  0.00           H
ATOM    156  O       X   1      19.340  13.052  18.284  0.00  0.00           O
ATOM    157  H       X   1      20.171  12.777  17.874  0.00  0.00           H
ATOM    158  H       X   1      18.659  12.651  17.717  0.00  0.00           H
ATOM    159  O       X   1      16.717  16.029  18.547  0.00  0.00           O
ATOM    160  H       X   1      16.604  15.924  17.594  0.00  0.00           H
ATOM    161  H       X   1      17.704  16.020  18.673  0.00  0.00           H
ATOM    162  O       X   1      15.865  10.775   9.097  0.00  0.00           O
ATOM    163  H       X   1      15.621  11.671   9.372  0.00  0.00           H
ATOM    164  H       X   1      15.885  10.288   9.941  0.00  0.00           H
ATOM    165  O       X   1      21.448  14.886  14.623  0.00  0.00           O
ATOM    166  H       X   1      21.246  15.688  15.127  0.00  0.00           H
ATOM    167  H       X   1      21.256  15.114  13.704  0.00  0.00           H
ATOM    168  O       X   1      18.042  16.734  15.078  0.00  0.00           O
ATOM    169  H       X   1      18.758  16.774  15.733  0.00  0.00           H
ATOM    170  H       X   1      18.461  17.076  14.240  0.00  0.00           H
ATOM    171  O       X   1      19.405  15.850  18.657  0.00  0.00           O
ATOM    172  H       X   1      19.512  14.897  18.462  0.00  0.00           H
ATOM    173  H       X   1      19.962  16.350  18.031  0.00  0.00           H
ATOM    174  O       X   1       7.183  20.311   9.705  0.00  0.00           O
ATOM    175  H       X   1       6.218  20.319   9.738  0.00  0.00           H
ATOM    176  H       X   1       7.445  21.239   9.733  0.00  0.00           H
ATOM    177  H       X   1       8.765  21.533  19.914  0.00  0.00           H
ATOM    178  H       X   1       7.271  21.409  20.833  0.00  0.00           H
ATOM    179  H       X   1       7.237  21.986  19.166  0.00  0.00           H
ATOM    180  H       X   1      11.949  12.480  23.106  0.00  0.00           H
ATOM    181  H       X   1      10.250  12.375  23.556  0.00  0.00           H
ATOM    182  H       X   1      11.203  13.772  24.029  0.00  0.00           H
ATOM    183  H       X   1      21.551  10.567  13.884  0.00  0.00           H
ATOM    184  H       X   1      19.924  10.408  14.520  0.00  0.00           H
ATOM    185  H       X   1      21.212   9.379  15.139  0.00  0.00           H
ATOM    186  H       X   1      20.272  11.200   9.346  0.00  0.00           H
ATOM    187  H       X   1      18.566  10.715   9.469  0.00  0.00           H
ATOM    188  H       X   1      19.798   9.772  10.302  0.00  0.00           H
ATOM    189  H       X   1       8.691  16.908   8.309  0.00  0.00           H
ATOM    190  H       X   1       9.825  18.257   8.014  0.00  0.00           H
ATOM    191  H       X   1       8.803  18.277   9.433  0.00  0.00           H
ATOM    192  H       X   1      13.246  16.538   3.943  0.00  0.00           H
ATOM    193  H       X   1      11.815  15.611   4.378  0.00  0.00           H
ATOM    194  H       X   1      13.298  14.776   3.929  0.00  0.00           H
ATOM    195  H       X   1      12.698  12.284   7.198  0.00  0.00           H
ATOM    196  H       X   1      13.756  11.195   8.096  0.00  0.00           H
ATOM    197  H       X   1      10.671  11.146   8.173  0.00  0.00           H
ATOM    198  H       X   1      11.724  10.034   9.045  0.00  0.00           H
ATOM    199  H       X   1      11.690  10.003   7.286  0.00  0.00           H
ATOM    200  H       X   1       9.045   6.508  12.417  0.00  0.00           H
ATOM    201  H       X   1       9.918   7.238  11.097  0.00  0.00           H
ATOM    202  H       X   1      11.106   5.266  13.147  0.00  0.00           H
ATOM    203  H       X   1      12.018   5.956  11.809  0.00  0.00           H
ATOM    204  H       X   1      10.668   4.889  11.486  0.00  0.00           H
ATOM    205  H       X   1      22.106  18.724  17.044  0.00  0.00           H
ATOM    206  H       X   1       9.178  19.041  15.541  0.00  0.00           H
ATOM    207  H       X   1       9.194  20.802  15.592  0.00  0.00           H
ATOM    208  H       X   1      10.563  19.882  16.221  0.00  0.00           H
ATOM    209  H       X   1       7.449  12.895  11.736  0.00  0.00           H
ATOM    210  H       X   1       7.318  13.995  13.098  0.00  0.00           H
ATOM    211  H       X   1      17.680  15.123   8.655  0.00  0.00           H
ATOM    212  H       X   1      18.875  16.370   8.992  0.00  0.00           H
ATOM    213  H       X   1      17.176  16.720   9.269  0.00  0.00           H
ATOM    214  H       X   1      15.141  11.700  19.022  0.00  0.00           H
ATOM    215  H       X   1      15.992  12.465  17.689  0.00  0.00           H
ATOM    216  H       X   1      16.759   7.062  17.600  0.00  0.00           H
ATOM    217  H       X   1      15.686   7.456  16.417  0.00  0.00           H
ATOM    218  H       X   1      17.615  20.446  10.190  0.00  0.00           H
ATOM    219  H       X   1      17.768  19.581  11.717  0.00  0.00           H
ATOM    220  H       X   1      17.012  21.178  11.678  0.00  0.00           H
END
ATOM      1  C       X   1      20.979  10.395  14.793  0.00  0.00           C
ATOM      2  C       X   1      21.282  11.442  15.864  0.00  0.00           C
ATOM      3  H       X   1      22.332  11.431  16.156  0.00  0.00           H
ATOM      4  H       X   1      21.052  12.448  15.512  0.00  0.00           H
ATOM      5  H       X   1      20.687  11.237  16.755  0.00  0.00           H
ATOM      6  C       X   1      19.521  10.784  10.009  0.00  0.00           C
ATOM      7  C       X   1      19.394  11.651  11.235  0.00  0.00           C
ATOM      8  O       X   1      18.557  11.113  12.156  0.00  0.00           O
ATOM      9  O       X   1      19.950  12.709  11.383  0.00  0.00           O
ATOM     10  C       X   1      11.033  13.066  23.223  0.00  0.00           C
ATOM     11  C       X   1      10.655  13.781  21.948  0.00  0.00           C
ATOM     12  C       X   1       9.318  13.973  21.596  0.00  0.00           C
ATOM     13  H       X   1       8.537  13.584  22.239  0.00  0.00           H
ATOM     14  C       X   1       8.960  14.638  20.426  0.00  0.00           C
ATOM     15  H       X   1       7.919  14.762  20.160  0.00  0.00           H
ATOM     16  C       X   1       9.950  15.136  19.585  0.00  0.00           C
ATOM     17  O       X   1       9.633  15.757  18.386  0.00  0.00           O
ATOM     18  H       X   1       8.870  16.396  18.476  0.00  0.00           H
ATOM     19  C       X   1      11.290  14.980  19.925  0.00  0.00           C
ATOM     20  H       X   1      12.047  15.412  19.285  0.00  0.00           H
ATOM     21  C       X   1      11.629  14.300  21.091  0.00  0.00           C
ATOM     22  H       X   1      12.676  14.183  21.344  0.00  0.00           H
ATOM     23  N       X   1      16.300   7.837  17.120  0.00  0.00           N
ATOM     24  C       X   1      17.281   8.765  16.536  0.00  0.00           C
ATOM     25  H       X   1      18.264   8.584  16.976  0.00  0.00           H
ATOM     26  C       X   1      17.417   8.589  15.020  0.00  0.00           C
ATOM     27  H       X   1      18.016   9.401  14.613  0.00  0.00           H
ATOM     28  H       X   1      17.921   7.642  14.812  0.00  0.00           H
ATOM     29  O       X   1      16.105   8.569  14.439  0.00  0.00           O
ATOM     30  H       X   1      16.138   8.944  13.542  0.00  0.00           H
ATOM     31  C       X   1      16.955  10.233  16.870  0.00  0.00           C
ATOM     32  O       X   1      17.745  11.135  16.544  0.00  0.00           O
ATOM     33  N       X   1      15.798  10.427  17.513  0.00  0.00           N
ATOM     34  H       X   1      15.345   9.559  17.788  0.00  0.00           H
ATOM     35  C       X   1      15.268  11.718  17.938  0.00  0.00           C
ATOM     36  C       X   1      13.912  12.057  17.311  0.00  0.00           C
ATOM     37  H       X   1      13.212  11.224  17.407  0.00  0.00           H
ATOM     38  H       X   1      13.455  12.880  17.867  0.00  0.00           H
ATOM     39  C       X   1      13.904  12.499  15.855  0.00  0.00           C
ATOM     40  O       X   1      12.799  12.768  15.309  0.00  0.00           O
ATOM     41  O       X   1      15.035  12.589  15.281  0.00  0.00           O
ATOM     42  C       X   1      21.433  18.317  16.312  0.00  0.00           C
ATOM     43  O       X   1      20.641  17.416  16.621  0.00  0.00           O
ATOM     44  N       X   1      21.517  18.870  15.101  0.00  0.00           N
ATOM     45  H       X   1      20.889  18.587  14.332  0.00  0.00           H
ATOM     46  H       X   1      22.213  19.576  14.919  0.00  0.00           H
ATOM     47  C       X   1       9.818  19.929  15.432  0.00  0.00           C
ATOM     48  C       X   1      10.462  19.935  14.050  0.00  0.00           C
ATOM     49  H       X   1       9.715  19.961  13.256  0.00  0.00           H
ATOM     50  H       X   1      11.083  20.824  13.905  0.00  0.00           H
ATOM     51  C       X   1      11.355  18.734  13.790  0.00  0.00           C
ATOM     52  O       X   1      11.815  18.037  14.692  0.00  0.00           O
ATOM     53  O       X   1      11.569  18.544  12.506  0.00  0.00           O
ATOM     54  C       X   1       7.716  21.277  19.841  0.00  0.00           C
ATOM     55  C       X   1       7.549  19.877  19.362  0.00  0.00           C
ATOM     56  N       X   1       6.314  19.259  19.237  0.00  0.00           N
ATOM     57  H       X   1       5.420  19.680  19.437  0.00  0.00           H
ATOM     58  C       X   1       6.513  17.989  18.791  0.00  0.00           C
ATOM     59  H       X   1       5.710  17.295  18.611  0.00  0.00           H
ATOM     60  N       X   1       7.796  17.757  18.623  0.00  0.00           N
ATOM     61  C       X   1       8.449  18.924  18.975  0.00  0.00           C
ATOM     62  H       X   1       9.522  18.995  18.937  0.00  0.00           H
ATOM     63  C       X   1      17.117  20.229  11.133  0.00  0.00           C
ATOM     64  C       X   1      15.790  19.592  10.912  0.00  0.00           C
ATOM     65  N       X   1      14.812  20.136  10.083  0.00  0.00           N
ATOM     66  H       X   1      14.901  20.992   9.558  0.00  0.00           H
ATOM     67  C       X   1      13.704  19.363  10.134  0.00  0.00           C
ATOM     68  H       X   1      12.784  19.560   9.616  0.00  0.00           H
ATOM     69  N       X   1      13.918  18.343  10.947  0.00  0.00           N
ATOM     70  C       X   1      15.211  18.474  11.435  0.00  0.00           C
ATOM     71  H       X   1      15.617  17.774  12.141  0.00  0.00           H
ATOM     72  C       X   1      17.941  15.930   9.337  0.00  0.00           C
ATOM     73  C       X   1      18.097  15.418  10.759  0.00  0.00           C
ATOM     74  H       X   1      18.887  14.668  10.837  0.00  0.00           H
ATOM     75  H       X   1      18.426  16.221  11.432  0.00  0.00           H
ATOM     76  C       X   1      16.881  14.799  11.384  0.00  0.00           C
ATOM     77  O       X   1      15.770  14.695  10.765  0.00  0.00           O
ATOM     78  O       X   1      17.068  14.387  12.573  0.00  0.00           O
ATOM     79  C       X   1      12.914  15.638   4.442  0.00  0.00           C
ATOM     80  C       X   1      13.316  15.645   5.877  0.00  0.00           C
ATOM     81  N       X   1      14.649  15.675   6.280  0.00  0.00           N
ATOM     82  C       X   1      14.722  15.671   7.620  0.00  0.00           C
ATOM     83  H       X   1      15.619  15.665   8.214  0.00  0.00           H
ATOM     84  N       X   1      13.490  15.649   8.095  0.00  0.00           N
ATOM     85  H       X   1      13.271  15.618   9.145  0.00  0.00           H
ATOM     86  C       X   1      12.598  15.626   7.035  0.00  0.00           C
ATOM     87  H       X   1      11.538  15.572   7.196  0.00  0.00           H
ATOM     88  C       X   1       9.371  17.620   8.769  0.00  0.00           C
ATOM     89  C       X   1      10.425  16.905   9.568  0.00  0.00           C
ATOM     90  O       X   1      10.332  15.645   9.699  0.00  0.00           O
ATOM     91  O       X   1      11.365  17.601  10.068  0.00  0.00           O
ATOM     92  C       X   1       7.789  13.084  12.733  0.00  0.00           C
ATOM     93  C       X   1       7.496  11.918  13.680  0.00  0.00           C
ATOM     94  H       X   1       7.909  12.108  14.669  0.00  0.00           H
ATOM     95  H       X   1       6.422  11.769  13.787  0.00  0.00           H
ATOM     96  H       X   1       7.915  10.983  13.302  0.00  0.00           H
ATOM     97  C       X   1       9.257  13.458  12.674  0.00  0.00           C
ATOM     98  O       X   1       9.918  13.578  13.724  0.00  0.00           O
ATOM     99  O       X   1       9.719  13.663  11.480  0.00  0.00           O
ATOM    100  C       X   1      11.654  10.657   8.151  0.00  0.00           C
ATOM    101  C       X   1      12.781  11.695   8.099  0.00  0.00           C
ATOM    102  C       X   1      12.760  12.660   9.264  0.00  0.00           C
ATOM    103  O       X   1      11.659  13.240   9.530  0.00  0.00           O
ATOM    104  O       X   1      13.847  12.878   9.888  0.00  0.00           O
ATOM    105  C       X   1      11.022   5.685  12.148  0.00  0.00           C
ATOM    106  C       X   1      10.045   6.864  12.106  0.00  0.00           C
ATOM    107  C       X   1      10.393   8.037  13.025  0.00  0.00           C
ATOM    108  H       X   1       9.551   8.731  13.039  0.00  0.00           H
ATOM    109  H       X   1      10.561   7.689  14.047  0.00  0.00           H
ATOM    110  N       X   1      11.590   8.748  12.550  0.00  0.00           N
ATOM    111  H       X   1      12.127   8.314  11.816  0.00  0.00           H
ATOM    112  C       X   1      12.101   9.876  13.076  0.00  0.00           C
ATOM    113  N       X   1      11.411  10.585  13.972  0.00  0.00           N
ATOM    114  H       X   1      10.408  10.516  14.021  0.00  0.00           H
ATOM    115  H       X   1      11.836  11.412  14.399  0.00  0.00           H
ATOM    116  N       X   1      13.310  10.279  12.706  0.00  0.00           N
ATOM    117  H       X   1      13.991   9.650  12.301  0.00  0.00           H
ATOM    118  H       X   1      13.653  11.224  12.883  0.00  0.00           H
ATOM    119  O       X   1      11.156  15.864  12.272  0.00  0.00           O
ATOM    120  Ca      X   1      12.087  14.780  14.251  0.00  0.00          CA
ATOM    121  Mn      X   1      12.443  17.058  11.711  0.00  0.00          MN
ATOM    122  O       X   1      12.380  13.480  12.145  0.00  0.00           O
ATOM    123  Mn      X   1      11.371  14.525  11.032  0.00  0.00          MN
ATOM    124  O       X   1      13.034  15.455  10.710  0.00  0.00           O
ATOM    125  Mn      X   1      14.093  13.921  11.625  0.00  0.00          MN
ATOM    126  O       X   1      15.040  12.535  12.396  0.00  0.00           O
ATOM    127  Mn      X   1      15.849  13.487  13.748  0.00  0.00          MN
ATOM    128  O       X   1      13.461  16.807  13.099  0.00  0.00           O
ATOM    129  O       X   1      13.750  15.950  15.677  0.00  0.00           O
ATOM    130  O       X   1      14.439  14.675  13.212  0.00  0.00           O
ATOM    131  O       X   1      16.306  14.890  15.151  0.00  0.00           O
ATOM    132  O       X   1      17.291  12.369  14.037  0.00  0.00           O
ATOM    133  H       X   1      15.463  15.363  15.347  0.00  0.00           H
ATOM    134  H       X   1      13.509  16.431  16.524  0.00  0.00           H
ATOM    135  H       X   1      13.740  16.649  14.997  0.00  0.00           H
ATOM    136  H       X   1      18.293  11.744  12.906  0.00  0.00           H
ATOM    137  H       X   1      17.052  15.585  15.051  0.00  0.00           H
ATOM    138  H       X   1      17.401  12.052  14.958  0.00  0.00           H
ATOM    139  H       X   1      15.449  15.682   5.663  0.00  0.00           H
ATOM    140  Cl      X   1      19.486  17.988  12.755  0.00  0.00          CL
ATOM    141  O       X   1      10.334  15.234  15.840  0.00  0.00           O
ATOM    142  H       X   1       9.636  14.620  15.563  0.00  0.00           H
ATOM    143  H       X   1      10.203  15.409  16.806  0.00  0.00           H
ATOM    144  O       X   1       7.537  16.361  15.074  0.00  0.00           O
ATOM    145  H       X   1       7.306  16.499  16.001  0.00  0.00           H
ATOM    146  H       X   1       8.503  16.423  15.060  0.00  0.00           H
ATOM    147  O       X   1      16.040  10.060  11.879  0.00  0.00           O
ATOM    148  H       X   1      17.010  10.195  11.898  0.00  0.00           H
ATOM    149  H       X   1      15.716  10.977  12.061  0.00  0.00           H
ATOM    150  O       X   1      13.037  17.407  17.753  0.00  0.00           O
ATOM    151  H       X   1      13.804  17.762  18.282  0.00  0.00           H
ATOM    152  H       X   1      12.600  18.151  17.320  0.00  0.00           H
ATOM    153  O       X   1      15.158  18.012  19.183  0.00  0.00           O
ATOM    154  H       X   1      15.671  18.826  19.141  0.00  0.00           H
ATOM    155  H       X   1      15.789  17.265  18.991  0.00  0.00           H
ATOM    156  O       X   1      19.351  13.050  18.290  0.00  0.00           O
ATOM    157  H       X   1      20.191  12.758  17.915  0.00  0.00           H
ATOM    158  H       X   1      18.684  12.611  17.734  0.00  0.00           H
ATOM    159  O       X   1      16.700  15.942  18.461  0.00  0.00           O
ATOM    160  H       X   1      16.597  15.830  17.507  0.00  0.00           H
ATOM    161  H       X   1      17.689  15.956  18.595  0.00  0.00           H
ATOM    162  O       X   1      15.872  10.854   9.023  0.00  0.00           O
ATOM    163  H       X   1      15.604  11.734   9.328  0.00  0.00           H
ATOM    164  H       X   1      15.886  10.335   9.846  0.00  0.00           H
ATOM    165  O       X   1      21.448  14.801  14.439  0.00  0.00           O
ATOM    166  H       X   1      21.225  15.672  14.794  0.00  0.00           H
ATOM    167  H       X   1      21.214  14.851  13.503  0.00  0.00           H
ATOM    168  O       X   1      18.029  16.793  15.135  0.00  0.00           O
ATOM    169  H       X   1      18.755  16.850  15.780  0.00  0.00           H
ATOM    170  H       X   1      18.444  17.113  14.289  0.00  0.00           H
ATOM    171  O       X   1      19.347  15.846  18.654  0.00  0.00           O
ATOM    172  H       X   1      19.493  14.897  18.461  0.00  0.00           H
ATOM    173  H       X   1      19.914  16.372  18.061  0.00  0.00           H
ATOM    174  O       X   1       7.189  20.315   9.711  0.00  0.00           O
ATOM    175  H       X   1       6.229  20.399   9.759  0.00  0.00           H
ATOM    176  H       X   1       7.526  21.218   9.757  0.00  0.00           H
ATOM    177  H       X   1       8.773  21.535  19.866  0.00  0.00           H
ATOM    178  H       X   1       7.320  21.410  20.850  0.00  0.00           H
ATOM    179  H       X   1       7.215  21.996  19.188  0.00  0.00           H
ATOM    180  H       X   1      11.949  12.486  23.103  0.00  0.00           H
ATOM    181  H       X   1      10.248  12.382  23.547  0.00  0.00           H
ATOM    182  H       X   1      11.205  13.770  24.041  0.00  0.00           H
ATOM    183  H       X   1      21.573  10.556  13.893  0.00  0.00           H
ATOM    184  H       X   1      19.932  10.434  14.500  0.00  0.00           H
ATOM    185  H       X   1      21.185   9.383  15.149  0.00  0.00           H
ATOM    186  H       X   1      20.278  11.205   9.356  0.00  0.00           H
ATOM    187  H       X   1      18.565  10.745   9.481  0.00  0.00           H
ATOM    188  H       X   1      19.790   9.765  10.282  0.00  0.00           H
ATOM    189  H       X   1       8.698  16.912   8.296  0.00  0.00           H
ATOM    190  H       X   1       9.830  18.267   8.021  0.00  0.00           H
ATOM    191  H       X   1       8.796  18.271   9.432  0.00  0.00           H
ATOM    192  H       X   1      13.252  16.538   3.925  0.00  0.00           H
ATOM    193  H       X   1      11.831  15.593   4.354  0.00  0.00           H
ATOM    194  H       X   1      13.326  14.777   3.912  0.00  0.00           H
ATOM    195  H       X   1      12.677  12.301   7.194  0.00  0.00           H
ATOM    196  H       X   1      13.758  11.218   8.070  0.00  0.00           H
ATOM    197  H       X   1      10.676  11.130   8.179  0.00  0.00           H
ATOM    198  H       X   1      11.750  10.026   9.036  0.00  0.00           H
ATOM    199  H       X   1      11.702  10.006   7.278  0.00  0.00           H
ATOM    200  H       X   1       9.053   6.515  12.400  0.00  0.00           H
ATOM    201  H       X   1       9.939   7.236  11.084  0.00  0.00           H
ATOM    202  H       X   1      11.102   5.269  13.153  0.00  0.00           H
ATOM    203  H       X   1      12.029   5.951  11.821  0.00  0.00           H
ATOM    204  H       X   1      10.679   4.887  11.489  0.00  0.00           H
ATOM    205  H       X   1      22.140  18.727  17.047  0.00  0.00           H
ATOM    206  H       X   1       9.196  19.047  15.568  0.00  0.00           H
ATOM    207  H       X   1       9.188  20.808  15.569  0.00  0.00           H
ATOM    208  H       X   1      10.572  19.924  16.217  0.00  0.00           H
ATOM    209  H       X   1       7.427  12.890  11.725  0.00  0.00           H
ATOM    210  H       X   1       7.282  13.985  13.091  0.00  0.00           H
ATOM    211  H       X   1      17.679  15.125   8.648  0.00  0.00           H
ATOM    212  H       X   1      18.883  16.360   8.997  0.00  0.00           H
ATOM    213  H       X   1      17.188  16.718   9.282  0.00  0.00           H
ATOM    214  H       X   1      15.155  11.709  19.023  0.00  0.00           H
ATOM    215  H       X   1      16.007  12.476  17.693  0.00  0.00           H
ATOM    216  H       X   1      16.748   7.059  17.587  0.00  0.00           H
ATOM    217  H       X   1      15.689   7.472  16.397  0.00  0.00           H
ATOM    218  H       X   1      17.618  20.461  10.191  0.00  0.00           H
ATOM    219  H       X   1      17.773  19.565  11.701  0.00  0.00           H
ATOM    220  H       X   1      17.017  21.160  11.695  0.00  0.00           H
END
ATOM      1  C       X   1      20.965  10.392  14.804  0.00  0.00           C
ATOM      2  C       X   1      21.266  11.440  15.875  0.00  0.00           C
ATOM      3  H       X   1      22.311  11.413  16.185  0.00  0.00           H
ATOM      4  H       X   1      21.055  12.448  15.518  0.00  0.00           H
ATOM      5  H       X   1      20.652  11.247  16.756  0.00  0.00           H
ATOM      6  C       X   1      19.513  10.777  10.010  0.00  0.00           C
ATOM      7  C       X   1      19.387  11.645  11.235  0.00  0.00           C
ATOM      8  O       X   1      18.547  11.114  12.157  0.00  0.00           O
ATOM      9  O       X   1      19.947  12.701  11.383  0.00  0.00           O
ATOM     10  C       X   1      11.009  13.066  23.228  0.00  0.00           C
ATOM     11  C       X   1      10.641  13.797  21.959  0.00  0.00           C
ATOM     12  C       X   1       9.308  13.988  21.592  0.00  0.00           C
ATOM     13  H       X   1       8.520  13.583  22.216  0.00  0.00           H
ATOM     14  C       X   1       8.964  14.675  20.430  0.00  0.00           C
ATOM     15  H       X   1       7.926  14.798  20.150  0.00  0.00           H
ATOM     16  C       X   1       9.967  15.194  19.618  0.00  0.00           C
ATOM     17  O       X   1       9.683  15.849  18.431  0.00  0.00           O
ATOM     18  H       X   1       8.863  16.406  18.485  0.00  0.00           H
ATOM     19  C       X   1      11.302  15.031  19.969  0.00  0.00           C
ATOM     20  H       X   1      12.063  15.474  19.340  0.00  0.00           H
ATOM     21  C       X   1      11.627  14.331  21.125  0.00  0.00           C
ATOM     22  H       X   1      12.670  14.210  21.389  0.00  0.00           H
ATOM     23  N       X   1      16.282   7.835  17.113  0.00  0.00           N
ATOM     24  C       X   1      17.271   8.760  16.539  0.00  0.00           C
ATOM     25  H       X   1      18.251   8.572  16.983  0.00  0.00           H
ATOM     26  C       X   1      17.414   8.590  15.023  0.00  0.00           C
ATOM     27  H       X   1      18.010   9.407  14.621  0.00  0.00           H
ATOM     28  H       X   1      17.923   7.646  14.811  0.00  0.00           H
ATOM     29  O       X   1      16.103   8.570  14.440  0.00  0.00           O
ATOM     30  H       X   1      16.136   8.939  13.541  0.00  0.00           H
ATOM     31  C       X   1      16.953  10.228  16.877  0.00  0.00           C
ATOM     32  O       X   1      17.742  11.129  16.547  0.00  0.00           O
ATOM     33  N       X   1      15.803  10.423  17.532  0.00  0.00           N
ATOM     34  H       X   1      15.341   9.556  17.796  0.00  0.00           H
ATOM     35  C       X   1      15.273  11.715  17.948  0.00  0.00           C
ATOM     36  C       X   1      13.926  12.047  17.302  0.00  0.00           C
ATOM     37  H       X   1      13.221  11.218  17.397  0.00  0.00           H
ATOM     38  H       X   1      13.464  12.879  17.840  0.00  0.00           H
ATOM     39  C       X   1      13.941  12.473  15.843  0.00  0.00           C
ATOM     40  O       X   1      12.837  12.700  15.274  0.00  0.00           O
ATOM     41  O       X   1      15.079  12.605  15.292  0.00  0.00           O
ATOM     42  C       X   1      21.428  18.293  16.309  0.00  0.00           C
ATOM     43  O       X   1      20.614  17.418  16.626  0.00  0.00           O
ATOM     44  N       X   1      21.529  18.832  15.090  0.00  0.00           N
ATOM     45  H       X   1      20.895  18.557  14.325  0.00  0.00           H
ATOM     46  H       X   1      22.242  19.518  14.902  0.00  0.00           H
ATOM     47  C       X   1       9.819  19.934  15.406  0.00  0.00           C
ATOM     48  C       X   1      10.459  19.921  14.023  0.00  0.00           C
ATOM     49  H       X   1       9.711  19.921  13.229  0.00  0.00           H
ATOM     50  H       X   1      11.065  20.817  13.859  0.00  0.00           H
ATOM     51  C       X   1      11.371  18.728  13.785  0.00  0.00           C
ATOM     52  O       X   1      11.806  18.032  14.697  0.00  0.00           O
ATOM     53  O       X   1      11.625  18.549  12.506  0.00  0.00           O
ATOM     54  C       X   1       7.710  21.270  19.818  0.00  0.00           C
ATOM     55  C       X   1       7.525  19.875  19.326  0.00  0.00           C
ATOM     56  N       X   1       6.284  19.265  19.239  0.00  0.00           N
ATOM     57  H       X   1       5.400  19.684  19.485  0.00  0.00           H
ATOM     58  C       X   1       6.459  18.003  18.764  0.00  0.00           C
ATOM     59  H       X   1       5.646  17.315  18.607  0.00  0.00           H
ATOM     60  N       X   1       7.733  17.768  18.536  0.00  0.00           N
ATOM     61  C       X   1       8.404  18.927  18.885  0.00  0.00           C
ATOM     62  H       X   1       9.475  18.996  18.810  0.00  0.00           H
ATOM     63  C       X   1      17.116  20.217  11.139  0.00  0.00           C
ATOM     64  C       X   1      15.788  19.585  10.913  0.00  0.00           C
ATOM     65  N       X   1      14.800  20.150  10.110  0.00  0.00           N
ATOM     66  H       X   1      14.883  21.018   9.604  0.00  0.00           H
ATOM     67  C       X   1      13.697  19.371  10.147  0.00  0.00           C
ATOM     68  H       X   1      12.770  19.579   9.644  0.00  0.00           H
ATOM     69  N       X   1      13.924  18.329  10.926  0.00  0.00           N
ATOM     70  C       X   1      15.219  18.451  11.408  0.00  0.00           C
ATOM     71  H       X   1      15.629  17.734  12.094  0.00  0.00           H
ATOM     72  C       X   1      17.946  15.928   9.324  0.00  0.00           C
ATOM     73  C       X   1      18.102  15.414  10.745  0.00  0.00           C
ATOM     74  H       X   1      18.878  14.648  10.820  0.00  0.00           H
ATOM     75  H       X   1      18.447  16.208  11.418  0.00  0.00           H
ATOM     76  C       X   1      16.883  14.819  11.379  0.00  0.00           C
ATOM     77  O       X   1      15.774  14.709  10.761  0.00  0.00           O
ATOM     78  O       X   1      17.071  14.439  12.579  0.00  0.00           O
ATOM     79  C       X   1      12.934  15.628   4.420  0.00  0.00           C
ATOM     80  C       X   1      13.328  15.639   5.857  0.00  0.00           C
ATOM     81  N       X   1      14.658  15.681   6.270  0.00  0.00           N
ATOM     82  C       X   1      14.720  15.681   7.611  0.00  0.00           C
ATOM     83  H       X   1      15.613  15.687   8.212  0.00  0.00           H
ATOM     84  N       X   1      13.484  15.649   8.075  0.00  0.00           N
ATOM     85  H       X   1      13.261  15.618   9.122  0.00  0.00           H
ATOM     86  C       X   1      12.601  15.616   7.010  0.00  0.00           C
ATOM     87  H       X   1      11.540  15.554   7.163  0.00  0.00           H
ATOM     88  C       X   1       9.365  17.621   8.758  0.00  0.00           C
ATOM     89  C       X   1      10.416  16.905   9.566  0.00  0.00           C
ATOM     90  O       X   1      10.320  15.644   9.700  0.00  0.00           O
ATOM     91  O       X   1      11.354  17.600  10.069  0.00  0.00           O
ATOM     92  C       X   1       7.780  13.078  12.732  0.00  0.00           C
ATOM     93  C       X   1       7.486  11.908  13.673  0.00  0.00           C
ATOM     94  H       X   1       7.898  12.093  14.663  0.00  0.00           H
ATOM     95  H       X   1       6.412  11.757  13.778  0.00  0.00           H
ATOM     96  H       X   1       7.907  10.975  13.289  0.00  0.00           H
ATOM     97  C       X   1       9.249  13.453  12.672  0.00  0.00           C
ATOM     98  O       X   1       9.908  13.572  13.722  0.00  0.00           O
ATOM     99  O       X   1       9.713  13.660  11.478  0.00  0.00           O
ATOM    100  C       X   1      11.664  10.656   8.149  0.00  0.00           C
ATOM    101  C       X   1      12.779  11.707   8.095  0.00  0.00           C
ATOM    102  C       X   1      12.757  12.678   9.256  0.00  0.00           C
ATOM    103  O       X   1      11.647  13.239   9.529  0.00  0.00           O
ATOM    104  O       X   1      13.847  12.922   9.864  0.00  0.00           O
ATOM    105  C       X   1      11.017   5.681  12.146  0.00  0.00           C
ATOM    106  C       X   1      10.047   6.865  12.092  0.00  0.00           C
ATOM    107  C       X   1      10.395   8.039  13.009  0.00  0.00           C
ATOM    108  H       X   1       9.556   8.738  13.013  0.00  0.00           H
ATOM    109  H       X   1      10.550   7.693  14.034  0.00  0.00           H
ATOM    110  N       X   1      11.600   8.744  12.547  0.00  0.00           N
ATOM    111  H       X   1      12.124   8.330  11.791  0.00  0.00           H
ATOM    112  C       X   1      12.100   9.877  13.072  0.00  0.00           C
ATOM    113  N       X   1      11.408  10.573  13.976  0.00  0.00           N
ATOM    114  H       X   1      10.407  10.491  14.037  0.00  0.00           H
ATOM    115  H       X   1      11.839  11.387  14.421  0.00  0.00           H
ATOM    116  N       X   1      13.301  10.302  12.693  0.00  0.00           N
ATOM    117  H       X   1      13.990   9.680  12.292  0.00  0.00           H
ATOM    118  H       X   1      13.631  11.247  12.883  0.00  0.00           H
ATOM    119  O       X   1      11.182  15.858  12.284  0.00  0.00           O
ATOM    120  Ca      X   1      12.071  14.709  14.260  0.00  0.00          CA
ATOM    121  Mn      X   1      12.480  17.050  11.705  0.00  0.00          MN
ATOM    122  O       X   1      12.392  13.482  12.130  0.00  0.00           O
ATOM    123  Mn      X   1      11.368  14.526  11.032  0.00  0.00          MN
ATOM    124  O       X   1      13.033  15.460  10.696  0.00  0.00           O
ATOM    125  Mn      X   1      14.103  13.957  11.617  0.00  0.00          MN
ATOM    126  O       X   1      15.068  12.575  12.397  0.00  0.00           O
ATOM    127  Mn      X   1      15.888  13.527  13.760  0.00  0.00          MN
ATOM    128  O       X   1      13.521  16.808  13.071  0.00  0.00           O
ATOM    129  O       X   1      13.669  15.942  15.669  0.00  0.00           O
ATOM    130  O       X   1      14.439  14.694  13.219  0.00  0.00           O
ATOM    131  O       X   1      16.283  14.948  15.151  0.00  0.00           O
ATOM    132  O       X   1      17.358  12.437  14.068  0.00  0.00           O
ATOM    133  H       X   1      15.426  15.408  15.310  0.00  0.00           H
ATOM    134  H       X   1      13.435  16.419  16.520  0.00  0.00           H
ATOM    135  H       X   1      13.636  16.649  14.997  0.00  0.00           H
ATOM    136  H       X   1      18.304  11.746  12.914  0.00  0.00           H
ATOM    137  H       X   1      17.031  15.652  15.061  0.00  0.00           H
ATOM    138  H       X   1      17.436  12.075  14.978  0.00  0.00           H
ATOM    139  H       X   1      15.463  15.700   5.660  0.00  0.00           H
ATOM    140  Cl      X   1      19.485  17.950  12.757  0.00  0.00          CL
ATOM    141  O       X   1      10.402  15.214  15.910  0.00  0.00           O
ATOM    142  H       X   1       9.571  14.816  15.614  0.00  0.00           H
ATOM    143  H       X   1      10.274  15.439  16.864  0.00  0.00           H
ATOM    144  O       X   1       7.445  16.267  15.321  0.00  0.00           O
ATOM    145  H       X   1       7.453  16.551  16.246  0.00  0.00           H
ATOM    146  H       X   1       8.301  16.552  14.978  0.00  0.00           H
ATOM    147  O       X   1      16.026  10.071  11.873  0.00  0.00           O
ATOM    148  H       X   1      16.996  10.207  11.890  0.00  0.00           H
ATOM    149  H       X   1      15.701  10.989  12.046  0.00  0.00           H
ATOM    150  O       X   1      13.022  17.400  17.759  0.00  0.00           O
ATOM    151  H       X   1      13.805  17.732  18.281  0.00  0.00           H
ATOM    152  H       X   1      12.570  18.160  17.373  0.00  0.00           H
ATOM    153  O       X   1      15.154  17.930  19.179  0.00  0.00           O
ATOM    154  H       X   1      15.682  18.734  19.135  0.00  0.00           H
ATOM    155  H       X   1      15.765  17.173  18.959  0.00  0.00           H
ATOM    156  O       X   1      19.414  13.041  18.370  0.00  0.00           O
ATOM    157  H       X   1      20.244  12.744  17.975  0.00  0.00           H
ATOM    158  H       X   1      18.731  12.623  17.820  0.00  0.00           H
ATOM    159  O       X   1      16.646  15.854  18.404  0.00  0.00           O
ATOM    160  H       X   1      16.552  15.742  17.449  0.00  0.00           H
ATOM    161  H       X   1      17.630  15.892  18.552  0.00  0.00           H
ATOM    162  O       X   1      15.857  10.849   9.018  0.00  0.00           O
ATOM    163  H       X   1      15.594  11.735   9.313  0.00  0.00           H
ATOM    164  H       X   1      15.873  10.339   9.847  0.00  0.00           H
ATOM    165  O       X   1      21.433  14.790  14.331  0.00  0.00           O
ATOM    166  H       X   1      21.175  15.713  14.456  0.00  0.00           H
ATOM    167  H       X   1      21.167  14.586  13.425  0.00  0.00           H
ATOM    168  O       X   1      18.017  16.806  15.139  0.00  0.00           O
ATOM    169  H       X   1      18.737  16.860  15.792  0.00  0.00           H
ATOM    170  H       X   1      18.439  17.116  14.292  0.00  0.00           H
ATOM    171  O       X   1      19.322  15.843  18.646  0.00  0.00           O
ATOM    172  H       X   1      19.507  14.896  18.481  0.00  0.00           H
ATOM    173  H       X   1      19.895  16.371  18.060  0.00  0.00           H
ATOM    174  O       X   1       7.190  20.316   9.789  0.00  0.00           O
ATOM    175  H       X   1       6.237  20.471   9.790  0.00  0.00           H
ATOM    176  H       X   1       7.590  21.194   9.790  0.00  0.00           H
ATOM    177  H       X   1       8.766  21.531  19.808  0.00  0.00           H
ATOM    178  H       X   1       7.351  21.390  20.843  0.00  0.00           H
ATOM    179  H       X   1       7.184  21.998  19.196  0.00  0.00           H
ATOM    180  H       X   1      11.923  12.485  23.103  0.00  0.00           H
ATOM    181  H       X   1      10.219  12.382  23.541  0.00  0.00           H
ATOM    182  H       X   1      11.181  13.762  24.052  0.00  0.00           H
ATOM    183  H       X   1      21.577  10.538  13.914  0.00  0.00           H
ATOM    184  H       X   1      19.923  10.448  14.493  0.00  0.00           H
ATOM    185  H       X   1      21.147   9.380  15.169  0.00  0.00           H
ATOM    186  H       X   1      20.277  11.194   9.361  0.00  0.00           H
ATOM    187  H       X   1      18.560  10.746   9.476  0.00  0.00           H
ATOM    188  H       X   1      19.773   9.755  10.281  0.00  0.00           H
ATOM    189  H       X   1       8.697  16.917   8.272  0.00  0.00           H
ATOM    190  H       X   1       9.830  18.274   8.019  0.00  0.00           H
ATOM    191  H       X   1       8.779  18.266   9.417  0.00  0.00           H
ATOM    192  H       X   1      13.264  16.532   3.906  0.00  0.00           H
ATOM    193  H       X   1      11.851  15.572   4.329  0.00  0.00           H
ATOM    194  H       X   1      13.357  14.771   3.892  0.00  0.00           H
ATOM    195  H       X   1      12.664  12.310   7.189  0.00  0.00           H
ATOM    196  H       X   1      13.760  11.238   8.058  0.00  0.00           H
ATOM    197  H       X   1      10.679  11.117   8.183  0.00  0.00           H
ATOM    198  H       X   1      11.770  10.021   9.029  0.00  0.00           H
ATOM    199  H       X   1      11.714  10.011   7.272  0.00  0.00           H
ATOM    200  H       X   1       9.051   6.524  12.380  0.00  0.00           H
ATOM    201  H       X   1       9.949   7.233  11.067  0.00  0.00           H
ATOM    202  H       X   1      11.084   5.267  13.153  0.00  0.00           H
ATOM    203  H       X   1      12.028   5.941  11.829  0.00  0.00           H
ATOM    204  H       X   1      10.676   4.882  11.486  0.00  0.00           H
ATOM    205  H       X   1      22.142  18.697  17.040  0.00  0.00           H
ATOM    206  H       X   1       9.212  19.043  15.566  0.00  0.00           H
ATOM    207  H       X   1       9.173  20.804  15.526  0.00  0.00           H
ATOM    208  H       X   1      10.574  19.956  16.189  0.00  0.00           H
ATOM    209  H       X   1       7.414  12.891  11.724  0.00  0.00           H
ATOM    210  H       X   1       7.271  13.975  13.097  0.00  0.00           H
ATOM    211  H       X   1      17.676  15.127   8.633  0.00  0.00           H
ATOM    212  H       X   1      18.890  16.352   8.985  0.00  0.00           H
ATOM    213  H       X   1      17.198  16.721   9.274  0.00  0.00           H
ATOM    214  H       X   1      15.149  11.713  19.033  0.00  0.00           H
ATOM    215  H       X   1      16.012  12.472  17.703  0.00  0.00           H
ATOM    216  H       X   1      16.721   7.052  17.580  0.00  0.00           H
ATOM    217  H       X   1      15.673   7.478  16.384  0.00  0.00           H
ATOM    218  H       X   1      17.612  20.465  10.199  0.00  0.00           H
ATOM    219  H       X   1      17.773  19.545  11.694  0.00  0.00           H
ATOM    220  H       X   1      17.017  21.139  11.717  0.00  0.00           H
END
ATOM      1  C       X   1      20.966  10.399  14.813  0.00  0.00           C
ATOM      2  C       X   1      21.267  11.447  15.884  0.00  0.00           C
ATOM      3  H       X   1      22.307  11.407  16.208  0.00  0.00           H
ATOM      4  H       X   1      21.073  12.457  15.523  0.00  0.00           H
ATOM      5  H       X   1      20.638  11.266  16.756  0.00  0.00           H
ATOM      6  C       X   1      19.529  10.791  10.011  0.00  0.00           C
ATOM      7  C       X   1      19.426  11.651  11.246  0.00  0.00           C
ATOM      8  O       X   1      18.567  11.128  12.155  0.00  0.00           O
ATOM      9  O       X   1      20.017  12.686  11.410  0.00  0.00           O
ATOM     10  C       X   1      11.005  13.079  23.229  0.00  0.00           C
ATOM     11  C       X   1      10.640  13.823  21.967  0.00  0.00           C
ATOM     12  C       X   1       9.309  14.008  21.592  0.00  0.00           C
ATOM     13  H       X   1       8.519  13.594  22.208  0.00  0.00           H
ATOM     14  C       X   1       8.968  14.701  20.433  0.00  0.00           C
ATOM     15  H       X   1       7.931  14.818  20.146  0.00  0.00           H
ATOM     16  C       X   1       9.973  15.229  19.631  0.00  0.00           C
ATOM     17  O       X   1       9.696  15.884  18.443  0.00  0.00           O
ATOM     18  H       X   1       8.852  16.396  18.476  0.00  0.00           H
ATOM     19  C       X   1      11.307  15.078  19.991  0.00  0.00           C
ATOM     20  H       X   1      12.068  15.534  19.372  0.00  0.00           H
ATOM     21  C       X   1      11.628  14.373  21.145  0.00  0.00           C
ATOM     22  H       X   1      12.671  14.259  21.416  0.00  0.00           H
ATOM     23  N       X   1      16.276   7.836  17.105  0.00  0.00           N
ATOM     24  C       X   1      17.270   8.767  16.551  0.00  0.00           C
ATOM     25  H       X   1      18.248   8.569  16.994  0.00  0.00           H
ATOM     26  C       X   1      17.420   8.613  15.032  0.00  0.00           C
ATOM     27  H       X   1      18.008   9.436  14.635  0.00  0.00           H
ATOM     28  H       X   1      17.940   7.675  14.819  0.00  0.00           H
ATOM     29  O       X   1      16.111   8.576  14.440  0.00  0.00           O
ATOM     30  H       X   1      16.153   8.935  13.538  0.00  0.00           H
ATOM     31  C       X   1      16.956  10.230  16.918  0.00  0.00           C
ATOM     32  O       X   1      17.755  11.133  16.618  0.00  0.00           O
ATOM     33  N       X   1      15.799  10.421  17.564  0.00  0.00           N
ATOM     34  H       X   1      15.324   9.556  17.807  0.00  0.00           H
ATOM     35  C       X   1      15.265  11.718  17.966  0.00  0.00           C
ATOM     36  C       X   1      13.925  12.044  17.301  0.00  0.00           C
ATOM     37  H       X   1      13.216  11.220  17.401  0.00  0.00           H
ATOM     38  H       X   1      13.462  12.886  17.824  0.00  0.00           H
ATOM     39  C       X   1      13.963  12.452  15.838  0.00  0.00           C
ATOM     40  O       X   1      12.878  12.686  15.240  0.00  0.00           O
ATOM     41  O       X   1      15.114  12.562  15.307  0.00  0.00           O
ATOM     42  C       X   1      21.415  18.313  16.312  0.00  0.00           C
ATOM     43  O       X   1      20.541  17.506  16.644  0.00  0.00           O
ATOM     44  N       X   1      21.561  18.818  15.082  0.00  0.00           N
ATOM     45  H       X   1      20.922  18.554  14.319  0.00  0.00           H
ATOM     46  H       X   1      22.312  19.460  14.885  0.00  0.00           H
ATOM     47  C       X   1       9.835  19.942  15.394  0.00  0.00           C
ATOM     48  C       X   1      10.469  19.911  14.008  0.00  0.00           C
ATOM     49  H       X   1       9.718  19.899  13.218  0.00  0.00           H
ATOM     50  H       X   1      11.072  20.806  13.830  0.00  0.00           H
ATOM     51  C       X   1      11.382  18.717  13.781  0.00  0.00           C
ATOM     52  O       X   1      11.810  18.029  14.701  0.00  0.00           O
ATOM     53  O       X   1      11.641  18.531  12.505  0.00  0.00           O
ATOM     54  C       X   1       7.722  21.276  19.803  0.00  0.00           C
ATOM     55  C       X   1       7.516  19.890  19.296  0.00  0.00           C
ATOM     56  N       X   1       6.269  19.287  19.242  0.00  0.00           N
ATOM     57  H       X   1       5.398  19.705  19.532  0.00  0.00           H
ATOM     58  C       X   1       6.419  18.031  18.743  0.00  0.00           C
ATOM     59  H       X   1       5.598  17.347  18.611  0.00  0.00           H
ATOM     60  N       X   1       7.683  17.792  18.465  0.00  0.00           N
ATOM     61  C       X   1       8.374  18.943  18.811  0.00  0.00           C
ATOM     62  H       X   1       9.443  19.004  18.707  0.00  0.00           H
ATOM     63  C       X   1      17.125  20.217  11.146  0.00  0.00           C
ATOM     64  C       X   1      15.795  19.588  10.915  0.00  0.00           C
ATOM     65  N       X   1      14.799  20.169  10.135  0.00  0.00           N
ATOM     66  H       X   1      14.877  21.049   9.647  0.00  0.00           H
ATOM     67  C       X   1      13.697  19.386  10.162  0.00  0.00           C
ATOM     68  H       X   1      12.768  19.606   9.670  0.00  0.00           H
ATOM     69  N       X   1      13.931  18.325  10.914  0.00  0.00           N
ATOM     70  C       X   1      15.231  18.440  11.387  0.00  0.00           C
ATOM     71  H       X   1      15.651  17.710  12.052  0.00  0.00           H
ATOM     72  C       X   1      17.954  15.925   9.337  0.00  0.00           C
ATOM     73  C       X   1      18.104  15.396  10.754  0.00  0.00           C
ATOM     74  H       X   1      18.883  14.632  10.823  0.00  0.00           H
ATOM     75  H       X   1      18.450  16.186  11.433  0.00  0.00           H
ATOM     76  C       X   1      16.882  14.799  11.386  0.00  0.00           C
ATOM     77  O       X   1      15.766  14.717  10.775  0.00  0.00           O
ATOM     78  O       X   1      17.074  14.394  12.578  0.00  0.00           O
ATOM     79  C       X   1      12.962  15.639   4.404  0.00  0.00           C
ATOM     80  C       X   1      13.351  15.662   5.843  0.00  0.00           C
ATOM     81  N       X   1      14.677  15.726   6.264  0.00  0.00           N
ATOM     82  C       X   1      14.731  15.718   7.606  0.00  0.00           C
ATOM     83  H       X   1      15.620  15.731   8.212  0.00  0.00           H
ATOM     84  N       X   1      13.492  15.661   8.061  0.00  0.00           N
ATOM     85  H       X   1      13.256  15.616   9.104  0.00  0.00           H
ATOM     86  C       X   1      12.617  15.620   6.990  0.00  0.00           C
ATOM     87  H       X   1      11.556  15.542   7.137  0.00  0.00           H
ATOM     88  C       X   1       9.351  17.648   8.744  0.00  0.00           C
ATOM     89  C       X   1      10.379  16.916   9.571  0.00  0.00           C
ATOM     90  O       X   1      10.253  15.658   9.715  0.00  0.00           O
ATOM     91  O       X   1      11.323  17.596  10.080  0.00  0.00           O
ATOM     92  C       X   1       7.755  13.074  12.733  0.00  0.00           C
ATOM     93  C       X   1       7.471  11.901  13.671  0.00  0.00           C
ATOM     94  H       X   1       7.892  12.091  14.657  0.00  0.00           H
ATOM     95  H       X   1       6.399  11.739  13.782  0.00  0.00           H
ATOM     96  H       X   1       7.902  10.977  13.280  0.00  0.00           H
ATOM     97  C       X   1       9.227  13.431  12.666  0.00  0.00           C
ATOM     98  O       X   1       9.907  13.499  13.703  0.00  0.00           O
ATOM     99  O       X   1       9.670  13.676  11.468  0.00  0.00           O
ATOM    100  C       X   1      11.678  10.661   8.139  0.00  0.00           C
ATOM    101  C       X   1      12.780  11.725   8.070  0.00  0.00           C
ATOM    102  C       X   1      12.753  12.697   9.233  0.00  0.00           C
ATOM    103  O       X   1      11.656  13.302   9.467  0.00  0.00           O
ATOM    104  O       X   1      13.831  12.889   9.883  0.00  0.00           O
ATOM    105  C       X   1      11.024   5.687  12.146  0.00  0.00           C
ATOM    106  C       X   1      10.060   6.875  12.081  0.00  0.00           C
ATOM    107  C       X   1      10.408   8.051  12.995  0.00  0.00           C
ATOM    108  H       X   1       9.571   8.753  12.992  0.00  0.00           H
ATOM    109  H       X   1      10.556   7.708  14.022  0.00  0.00           H
ATOM    110  N       X   1      11.618   8.750  12.538  0.00  0.00           N
ATOM    111  H       X   1      12.130   8.350  11.766  0.00  0.00           H
ATOM    112  C       X   1      12.116   9.880  13.071  0.00  0.00           C
ATOM    113  N       X   1      11.426  10.561  13.987  0.00  0.00           N
ATOM    114  H       X   1      10.425  10.481  14.048  0.00  0.00           H
ATOM    115  H       X   1      11.855  11.377  14.431  0.00  0.00           H
ATOM    116  N       X   1      13.312  10.316  12.690  0.00  0.00           N
ATOM    117  H       X   1      14.004   9.709  12.271  0.00  0.00           H
ATOM    118  H       X   1      13.635  11.263  12.886  0.00  0.00           H
ATOM    119  O       X   1      11.178  15.843  12.300  0.00  0.00           O
ATOM    120  Ca      X   1      12.036  14.683  14.270  0.00  0.00          CA
ATOM    121  Mn      X   1      12.484  17.026  11.701  0.00  0.00          MN
ATOM    122  O       X   1      12.363  13.468  12.101  0.00  0.00           O
ATOM    123  Mn      X   1      11.322  14.528  11.027  0.00  0.00          MN
ATOM    124  O       X   1      13.006  15.448  10.682  0.00  0.00           O
ATOM    125  Mn      X   1      14.082  13.959  11.620  0.00  0.00          MN
ATOM    126  O       X   1      15.052  12.588  12.421  0.00  0.00           O
ATOM    127  Mn      X   1      15.895  13.503  13.786  0.00  0.00          MN
ATOM    128  O       X   1      13.559  16.773  13.038  0.00  0.00           O
ATOM    129  O       X   1      13.650  15.956  15.679  0.00  0.00           O
ATOM    130  O       X   1      14.401  14.692  13.230  0.00  0.00           O
ATOM    131  O       X   1      16.278  14.966  15.156  0.00  0.00           O
ATOM    132  O       X   1      17.369  12.395  14.077  0.00  0.00           O
ATOM    133  H       X   1      15.417  15.422  15.303  0.00  0.00           H
ATOM    134  H       X   1      13.427  16.409  16.544  0.00  0.00           H
ATOM    135  H       X   1      13.579  16.676  15.023  0.00  0.00           H
ATOM    136  H       X   1      18.319  11.747  12.923  0.00  0.00           H
ATOM    137  H       X   1      17.013  15.689  15.061  0.00  0.00           H
ATOM    138  H       X   1      17.489  12.052  14.991  0.00  0.00           H
ATOM    139  H       X   1      15.486  15.747   5.659  0.00  0.00           H
ATOM    140  Cl      X   1      19.509  17.912  12.759  0.00  0.00          CL
ATOM    141  O       X   1      10.403  15.131  15.927  0.00  0.00           O
ATOM    142  H       X   1       9.482  15.029  15.635  0.00  0.00           H
ATOM    143  H       X   1      10.328  15.413  16.866  0.00  0.00           H
ATOM    144  O       X   1       7.615  16.107  15.498  0.00  0.00           O
ATOM    145  H       X   1       7.600  16.601  16.334  0.00  0.00           H
ATOM    146  H       X   1       7.956  16.735  14.848  0.00  0.00           H
ATOM    147  O       X   1      16.028  10.143  11.807  0.00  0.00           O
ATOM    148  H       X   1      16.998  10.275  11.848  0.00  0.00           H
ATOM    149  H       X   1      15.699  11.058  11.998  0.00  0.00           H
ATOM    150  O       X   1      13.033  17.378  17.832  0.00  0.00           O
ATOM    151  H       X   1      13.838  17.702  18.327  0.00  0.00           H
ATOM    152  H       X   1      12.568  18.146  17.479  0.00  0.00           H
ATOM    153  O       X   1      15.221  17.877  19.182  0.00  0.00           O
ATOM    154  H       X   1      15.754  18.677  19.128  0.00  0.00           H
ATOM    155  H       X   1      15.821  17.116  18.930  0.00  0.00           H
ATOM    156  O       X   1      19.420  13.041  18.385  0.00  0.00           O
ATOM    157  H       X   1      20.257  12.726  18.022  0.00  0.00           H
ATOM    158  H       X   1      18.746  12.589  17.847  0.00  0.00           H
ATOM    159  O       X   1      16.651  15.823  18.373  0.00  0.00           O
ATOM    160  H       X   1      16.545  15.706  17.419  0.00  0.00           H
ATOM    161  H       X   1      17.635  15.871  18.519  0.00  0.00           H
ATOM    162  O       X   1      15.866  10.855   9.013  0.00  0.00           O
ATOM    163  H       X   1      15.601  11.744   9.289  0.00  0.00           H
ATOM    164  H       X   1      15.881  10.367   9.856  0.00  0.00           H
ATOM    165  O       X   1      21.354  14.786  14.162  0.00  0.00           O
ATOM    166  H       X   1      21.104  15.716  14.071  0.00  0.00           H
ATOM    167  H       X   1      21.079  14.383  13.327  0.00  0.00           H
ATOM    168  O       X   1      17.948  16.883  15.139  0.00  0.00           O
ATOM    169  H       X   1      18.667  16.929  15.795  0.00  0.00           H
ATOM    170  H       X   1      18.393  17.159  14.292  0.00  0.00           H
ATOM    171  O       X   1      19.318  15.848  18.648  0.00  0.00           O
ATOM    172  H       X   1      19.517  14.905  18.481  0.00  0.00           H
ATOM    173  H       X   1      19.878  16.390  18.061  0.00  0.00           H
ATOM    174  O       X   1       7.267  20.390   9.793  0.00  0.00           O
ATOM    175  H       X   1       6.317  20.560   9.790  0.00  0.00           H
ATOM    176  H       X   1       7.681  21.262   9.797  0.00  0.00           H
ATOM    177  H       X   1       8.777  21.538  19.761  0.00  0.00           H
ATOM    178  H       X   1       7.398  21.382  20.841  0.00  0.00           H
ATOM    179  H       X   1       7.175  22.013  19.210  0.00  0.00           H
ATOM    180  H       X   1      11.917  12.496  23.099  0.00  0.00           H
ATOM    181  H       X   1      10.213  12.394  23.533  0.00  0.00           H
ATOM    182  H       X   1      11.178  13.766  24.060  0.00  0.00           H
ATOM    183  H       X   1      21.594  10.531  13.931  0.00  0.00           H
ATOM    184  H       X   1      19.930  10.469  14.485  0.00  0.00           H
ATOM    185  H       X   1      21.127   9.386  15.185  0.00  0.00           H
ATOM    186  H       X   1      20.294  11.199   9.358  0.00  0.00           H
ATOM    187  H       X   1      18.571  10.775   9.485  0.00  0.00           H
ATOM    188  H       X   1      19.776   9.764  10.277  0.00  0.00           H
ATOM    189  H       X   1       8.686  16.953   8.238  0.00  0.00           H
ATOM    190  H       X   1       9.839  18.300   8.020  0.00  0.00           H
ATOM    191  H       X   1       8.759  18.295   9.395  0.00  0.00           H
ATOM    192  H       X   1      13.283  16.544   3.884  0.00  0.00           H
ATOM    193  H       X   1      11.881  15.569   4.311  0.00  0.00           H
ATOM    194  H       X   1      13.396  14.784   3.883  0.00  0.00           H
ATOM    195  H       X   1      12.653  12.320   7.161  0.00  0.00           H
ATOM    196  H       X   1      13.764  11.263   8.035  0.00  0.00           H
ATOM    197  H       X   1      10.688  11.111   8.182  0.00  0.00           H
ATOM    198  H       X   1      11.802  10.029   9.019  0.00  0.00           H
ATOM    199  H       X   1      11.726  10.015   7.263  0.00  0.00           H
ATOM    200  H       X   1       9.060   6.540  12.364  0.00  0.00           H
ATOM    201  H       X   1       9.970   7.240  11.054  0.00  0.00           H
ATOM    202  H       X   1      11.081   5.276  13.154  0.00  0.00           H
ATOM    203  H       X   1      12.039   5.944  11.837  0.00  0.00           H
ATOM    204  H       X   1      10.685   4.889  11.485  0.00  0.00           H
ATOM    205  H       X   1      22.152  18.684  17.039  0.00  0.00           H
ATOM    206  H       X   1       9.244  19.045  15.579  0.00  0.00           H
ATOM    207  H       X   1       9.178  20.805  15.499  0.00  0.00           H
ATOM    208  H       X   1      10.593  19.991  16.174  0.00  0.00           H
ATOM    209  H       X   1       7.387  12.895  11.724  0.00  0.00           H
ATOM    210  H       X   1       7.252  13.973  13.103  0.00  0.00           H
ATOM    211  H       X   1      17.681  15.133   8.637  0.00  0.00           H
ATOM    212  H       X   1      18.903  16.344   9.005  0.00  0.00           H
ATOM    213  H       X   1      17.214  16.726   9.292  0.00  0.00           H
ATOM    214  H       X   1      15.133  11.731  19.049  0.00  0.00           H
ATOM    215  H       X   1      16.010  12.469  17.719  0.00  0.00           H
ATOM    216  H       X   1      16.712   7.049  17.569  0.00  0.00           H
ATOM    217  H       X   1      15.677   7.485  16.366  0.00  0.00           H
ATOM    218  H       X   1      17.619  20.480  10.208  0.00  0.00           H
ATOM    219  H       X   1      17.784  19.536  11.688  0.00  0.00           H
ATOM    220  H       X   1      17.030  21.130  11.739  0.00  0.00           H
END
ATOM      1  C       X   1      20.972  10.403  14.817  0.00  0.00           C
ATOM      2  C       X   1      21.272  11.451  15.888  0.00  0.00           C
ATOM      3  H       X   1      22.312  11.410  16.215  0.00  0.00           H
ATOM      4  H       X   1      21.080  12.460  15.524  0.00  0.00           H
ATOM      5  H       X   1      20.641  11.272  16.760  0.00  0.00           H
ATOM      6  C       X   1      19.540  10.815  10.030  0.00  0.00           C
ATOM      7  C       X   1      19.425  11.651  11.283  0.00  0.00           C
ATOM      8  O       X   1      18.556  11.127  12.167  0.00  0.00           O
ATOM      9  O       X   1      20.031  12.682  11.467  0.00  0.00           O
ATOM     10  C       X   1      11.011  13.083  23.232  0.00  0.00           C
ATOM     11  C       X   1      10.648  13.829  21.971  0.00  0.00           C
ATOM     12  C       X   1       9.317  14.015  21.593  0.00  0.00           C
ATOM     13  H       X   1       8.527  13.597  22.205  0.00  0.00           H
ATOM     14  C       X   1       8.978  14.715  20.437  0.00  0.00           C
ATOM     15  H       X   1       7.941  14.832  20.149  0.00  0.00           H
ATOM     16  C       X   1       9.985  15.252  19.643  0.00  0.00           C
ATOM     17  O       X   1       9.714  15.928  18.465  0.00  0.00           O
ATOM     18  H       X   1       8.855  16.414  18.491  0.00  0.00           H
ATOM     19  C       X   1      11.318  15.094  20.003  0.00  0.00           C
ATOM     20  H       X   1      12.080  15.550  19.386  0.00  0.00           H
ATOM     21  C       X   1      11.637  14.382  21.152  0.00  0.00           C
ATOM     22  H       X   1      12.679  14.266  21.423  0.00  0.00           H
ATOM     23  N       X   1      16.282   7.836  17.109  0.00  0.00           N
ATOM     24  C       X   1      17.275   8.769  16.555  0.00  0.00           C
ATOM     25  H       X   1      18.254   8.571  16.998  0.00  0.00           H
ATOM     26  C       X   1      17.427   8.616  15.037  0.00  0.00           C
ATOM     27  H       X   1      18.013   9.440  14.639  0.00  0.00           H
ATOM     28  H       X   1      17.948   7.679  14.823  0.00  0.00           H
ATOM     29  O       X   1      16.117   8.577  14.443  0.00  0.00           O
ATOM     30  H       X   1      16.163   8.934  13.542  0.00  0.00           H
ATOM     31  C       X   1      16.962  10.230  16.926  0.00  0.00           C
ATOM     32  O       X   1      17.765  11.131  16.635  0.00  0.00           O
ATOM     33  N       X   1      15.805  10.423  17.571  0.00  0.00           N
ATOM     34  H       X   1      15.329   9.559  17.815  0.00  0.00           H
ATOM     35  C       X   1      15.274  11.720  17.973  0.00  0.00           C
ATOM     36  C       X   1      13.934  12.049  17.307  0.00  0.00           C
ATOM     37  H       X   1      13.224  11.225  17.406  0.00  0.00           H
ATOM     38  H       X   1      13.470  12.891  17.829  0.00  0.00           H
ATOM     39  C       X   1      13.988  12.448  15.844  0.00  0.00           C
ATOM     40  O       X   1      12.903  12.701  15.240  0.00  0.00           O
ATOM     41  O       X   1      15.141  12.530  15.319  0.00  0.00           O
ATOM     42  C       X   1      21.423  18.318  16.348  0.00  0.00           C
ATOM     43  O       X   1      20.554  17.517  16.708  0.00  0.00           O
ATOM     44  N       X   1      21.546  18.815  15.112  0.00  0.00           N
ATOM     45  H       X   1      20.908  18.542  14.351  0.00  0.00           H
ATOM     46  H       X   1      22.307  19.440  14.899  0.00  0.00           H
ATOM     47  C       X   1       9.854  19.928  15.398  0.00  0.00           C
ATOM     48  C       X   1      10.493  19.873  14.014  0.00  0.00           C
ATOM     49  H       X   1       9.740  19.870  13.225  0.00  0.00           H
ATOM     50  H       X   1      11.102  20.763  13.831  0.00  0.00           H
ATOM     51  C       X   1      11.395  18.666  13.790  0.00  0.00           C
ATOM     52  O       X   1      11.807  17.960  14.704  0.00  0.00           O
ATOM     53  O       X   1      11.679  18.486  12.519  0.00  0.00           O
ATOM     54  C       X   1       7.728  21.280  19.810  0.00  0.00           C
ATOM     55  C       X   1       7.519  19.895  19.300  0.00  0.00           C
ATOM     56  N       X   1       6.271  19.293  19.251  0.00  0.00           N
ATOM     57  H       X   1       5.402  19.710  19.548  0.00  0.00           H
ATOM     58  C       X   1       6.418  18.038  18.750  0.00  0.00           C
ATOM     59  H       X   1       5.596  17.354  18.620  0.00  0.00           H
ATOM     60  N       X   1       7.680  17.799  18.464  0.00  0.00           N
ATOM     61  C       X   1       8.374  18.949  18.810  0.00  0.00           C
ATOM     62  H       X   1       9.443  19.008  18.703  0.00  0.00           H
ATOM     63  C       X   1      17.131  20.222  11.151  0.00  0.00           C
ATOM     64  C       X   1      15.798  19.598  10.921  0.00  0.00           C
ATOM     65  N       X   1      14.800  20.182  10.146  0.00  0.00           N
ATOM     66  H       X   1      14.880  21.060   9.656  0.00  0.00           H
ATOM     67  C       X   1      13.700  19.398  10.172  0.00  0.00           C
ATOM     68  H       X   1      12.771  19.619   9.679  0.00  0.00           H
ATOM     69  N       X   1      13.935  18.332  10.917  0.00  0.00           N
ATOM     70  C       X   1      15.238  18.447  11.387  0.00  0.00           C
ATOM     71  H       X   1      15.666  17.714  12.043  0.00  0.00           H
ATOM     72  C       X   1      17.961  15.932   9.336  0.00  0.00           C
ATOM     73  C       X   1      18.104  15.400  10.753  0.00  0.00           C
ATOM     74  H       X   1      18.879  14.632  10.825  0.00  0.00           H
ATOM     75  H       X   1      18.459  16.189  11.431  0.00  0.00           H
ATOM     76  C       X   1      16.875  14.812  11.388  0.00  0.00           C
ATOM     77  O       X   1      15.745  14.774  10.781  0.00  0.00           O
ATOM     78  O       X   1      17.065  14.383  12.566  0.00  0.00           O
ATOM     79  C       X   1      12.966  15.643   4.399  0.00  0.00           C
ATOM     80  C       X   1      13.358  15.667   5.835  0.00  0.00           C
ATOM     81  N       X   1      14.683  15.734   6.258  0.00  0.00           N
ATOM     82  C       X   1      14.735  15.726   7.600  0.00  0.00           C
ATOM     83  H       X   1      15.623  15.741   8.209  0.00  0.00           H
ATOM     84  N       X   1      13.496  15.666   8.053  0.00  0.00           N
ATOM     85  H       X   1      13.246  15.610   9.101  0.00  0.00           H
ATOM     86  C       X   1      12.624  15.624   6.982  0.00  0.00           C
ATOM     87  H       X   1      11.563  15.543   7.129  0.00  0.00           H
ATOM     88  C       X   1       9.344  17.654   8.742  0.00  0.00           C
ATOM     89  C       X   1      10.367  16.918   9.565  0.00  0.00           C
ATOM     90  O       X   1      10.240  15.666   9.714  0.00  0.00           O
ATOM     91  O       X   1      11.313  17.604  10.075  0.00  0.00           O
ATOM     92  C       X   1       7.750  13.072  12.740  0.00  0.00           C
ATOM     93  C       X   1       7.471  11.900  13.679  0.00  0.00           C
ATOM     94  H       X   1       7.895  12.091  14.664  0.00  0.00           H
ATOM     95  H       X   1       6.401  11.737  13.792  0.00  0.00           H
ATOM     96  H       X   1       7.905  10.978  13.287  0.00  0.00           H
ATOM     97  C       X   1       9.218  13.430  12.669  0.00  0.00           C
ATOM     98  O       X   1       9.900  13.496  13.705  0.00  0.00           O
ATOM     99  O       X   1       9.656  13.680  11.472  0.00  0.00           O
ATOM    100  C       X   1      11.683  10.662   8.143  0.00  0.00           C
ATOM    101  C       X   1      12.785  11.727   8.070  0.00  0.00           C
ATOM    102  C       X   1      12.748  12.697   9.232  0.00  0.00           C
ATOM    103  O       X   1      11.650  13.294   9.463  0.00  0.00           O
ATOM    104  O       X   1      13.829  12.886   9.886  0.00  0.00           O
ATOM    105  C       X   1      11.029   5.690  12.153  0.00  0.00           C
ATOM    106  C       X   1      10.067   6.880  12.088  0.00  0.00           C
ATOM    107  C       X   1      10.416   8.055  13.003  0.00  0.00           C
ATOM    108  H       X   1       9.580   8.758  12.999  0.00  0.00           H
ATOM    109  H       X   1      10.562   7.712  14.030  0.00  0.00           H
ATOM    110  N       X   1      11.627   8.754  12.547  0.00  0.00           N
ATOM    111  H       X   1      12.136   8.355  11.773  0.00  0.00           H
ATOM    112  C       X   1      12.127   9.886  13.077  0.00  0.00           C
ATOM    113  N       X   1      11.437  10.567  13.994  0.00  0.00           N
ATOM    114  H       X   1      10.437  10.479  14.063  0.00  0.00           H
ATOM    115  H       X   1      11.871  11.376  14.444  0.00  0.00           H
ATOM    116  N       X   1      13.320  10.326  12.695  0.00  0.00           N
ATOM    117  H       X   1      14.010   9.716  12.277  0.00  0.00           H
ATOM    118  H       X   1      13.635  11.284  12.875  0.00  0.00           H
ATOM    119  O       X   1      11.201  15.841  12.302  0.00  0.00           O
ATOM    120  Ca      X   1      11.943  14.641  14.322  0.00  0.00          CA
ATOM    121  Mn      X   1      12.468  17.001  11.638  0.00  0.00          MN
ATOM    122  O       X   1      12.323  13.466  12.065  0.00  0.00           O
ATOM    123  Mn      X   1      11.297  14.523  11.019  0.00  0.00          MN
ATOM    124  O       X   1      12.950  15.440  10.590  0.00  0.00           O
ATOM    125  Mn      X   1      14.020  14.009  11.541  0.00  0.00          MN
ATOM    126  O       X   1      14.848  12.758  12.476  0.00  0.00           O
ATOM    127  Mn      X   1      16.039  13.397  13.837  0.00  0.00          MN
ATOM    128  O       X   1      13.818  16.537  12.855  0.00  0.00           O
ATOM    129  O       X   1      13.592  15.948  15.668  0.00  0.00           O
ATOM    130  O       X   1      14.019  15.139  13.074  0.00  0.00           O
ATOM    131  O       X   1      16.243  15.024  15.161  0.00  0.00           O
ATOM    132  O       X   1      17.593  12.332  14.101  0.00  0.00           O
ATOM    133  H       X   1      15.386  15.468  15.323  0.00  0.00           H
ATOM    134  H       X   1      13.398  16.385  16.550  0.00  0.00           H
ATOM    135  H       X   1      13.534  16.697  15.046  0.00  0.00           H
ATOM    136  H       X   1      18.306  11.730  13.012  0.00  0.00           H
ATOM    137  H       X   1      16.979  15.731  15.084  0.00  0.00           H
ATOM    138  H       X   1      17.704  11.972  15.001  0.00  0.00           H
ATOM    139  H       X   1      15.493  15.756   5.654  0.00  0.00           H
ATOM    140  Cl      X   1      19.517  17.927  12.753  0.00  0.00          CL
ATOM    141  O       X   1      10.340  15.130  15.943  0.00  0.00           O
ATOM    142  H       X   1       9.409  15.066  15.668  0.00  0.00           H
ATOM    143  H       X   1      10.297  15.425  16.880  0.00  0.00           H
ATOM    144  O       X   1       7.617  16.112  15.560  0.00  0.00           O
ATOM    145  H       X   1       7.611  16.626  16.386  0.00  0.00           H
ATOM    146  H       X   1       7.903  16.737  14.882  0.00  0.00           H
ATOM    147  O       X   1      16.037  10.165  11.811  0.00  0.00           O
ATOM    148  H       X   1      17.011  10.308  11.858  0.00  0.00           H
ATOM    149  H       X   1      15.690  11.064  11.994  0.00  0.00           H
ATOM    150  O       X   1      13.041  17.334  17.845  0.00  0.00           O
ATOM    151  H       X   1      13.849  17.667  18.331  0.00  0.00           H
ATOM    152  H       X   1      12.562  18.098  17.505  0.00  0.00           H
ATOM    153  O       X   1      15.232  17.867  19.179  0.00  0.00           O
ATOM    154  H       X   1      15.769  18.665  19.125  0.00  0.00           H
ATOM    155  H       X   1      15.827  17.100  18.935  0.00  0.00           H
ATOM    156  O       X   1      19.430  12.987  18.449  0.00  0.00           O
ATOM    157  H       X   1      20.264  12.718  18.044  0.00  0.00           H
ATOM    158  H       X   1      18.755  12.583  17.876  0.00  0.00           H
ATOM    159  O       X   1      16.637  15.775  18.376  0.00  0.00           O
ATOM    160  H       X   1      16.540  15.667  17.420  0.00  0.00           H
ATOM    161  H       X   1      17.621  15.838  18.521  0.00  0.00           H
ATOM    162  O       X   1      15.865  10.854   9.014  0.00  0.00           O
ATOM    163  H       X   1      15.621  11.749   9.293  0.00  0.00           H
ATOM    164  H       X   1      15.893  10.369   9.858  0.00  0.00           H
ATOM    165  O       X   1      21.363  14.731  14.109  0.00  0.00           O
ATOM    166  H       X   1      21.112  15.661  14.019  0.00  0.00           H
ATOM    167  H       X   1      21.050  14.315  13.293  0.00  0.00           H
ATOM    168  O       X   1      17.970  16.901  15.147  0.00  0.00           O
ATOM    169  H       X   1      18.685  16.937  15.806  0.00  0.00           H
ATOM    170  H       X   1      18.415  17.162  14.299  0.00  0.00           H
ATOM    171  O       X   1      19.280  15.843  18.652  0.00  0.00           O
ATOM    172  H       X   1      19.507  14.903  18.512  0.00  0.00           H
ATOM    173  H       X   1      19.858  16.393  18.092  0.00  0.00           H
ATOM    174  O       X   1       7.273  20.394   9.797  0.00  0.00           O
ATOM    175  H       X   1       6.324  20.571   9.798  0.00  0.00           H
ATOM    176  H       X   1       7.693  21.263   9.805  0.00  0.00           H
ATOM    177  H       X   1       8.784  21.541  19.763  0.00  0.00           H
ATOM    178  H       X   1       7.411  21.382  20.850  0.00  0.00           H
ATOM    179  H       X   1       7.179  22.018  19.222  0.00  0.00           H
ATOM    180  H       X   1      11.923  12.500  23.102  0.00  0.00           H
ATOM    181  H       X   1      10.219  12.399  23.536  0.00  0.00           H
ATOM    182  H       X   1      11.185  13.769  24.064  0.00  0.00           H
ATOM    183  H       X   1      21.602  10.534  13.937  0.00  0.00           H
ATOM    184  H       X   1      19.938  10.476  14.486  0.00  0.00           H
ATOM    185  H       X   1      21.130   9.389  15.191  0.00  0.00           H
ATOM    186  H       X   1      20.306  11.229   9.381  0.00  0.00           H
ATOM    187  H       X   1      18.585  10.799   9.500  0.00  0.00           H
ATOM    188  H       X   1      19.789   9.785  10.283  0.00  0.00           H
ATOM    189  H       X   1       8.678  16.961   8.235  0.00  0.00           H
ATOM    190  H       X   1       9.835  18.307   8.021  0.00  0.00           H
ATOM    191  H       X   1       8.755  18.299   9.398  0.00  0.00           H
ATOM    192  H       X   1      13.285  16.548   3.879  0.00  0.00           H
ATOM    193  H       X   1      11.885  15.571   4.309  0.00  0.00           H
ATOM    194  H       X   1      13.401  14.787   3.878  0.00  0.00           H
ATOM    195  H       X   1      12.655  12.323   7.162  0.00  0.00           H
ATOM    196  H       X   1      13.770  11.268   8.037  0.00  0.00           H
ATOM    197  H       X   1      10.694  11.112   8.188  0.00  0.00           H
ATOM    198  H       X   1      11.811  10.032   9.024  0.00  0.00           H
ATOM    199  H       X   1      11.731  10.016   7.267  0.00  0.00           H
ATOM    200  H       X   1       9.067   6.546  12.370  0.00  0.00           H
ATOM    201  H       X   1       9.978   7.245  11.061  0.00  0.00           H
ATOM    202  H       X   1      11.086   5.279  13.161  0.00  0.00           H
ATOM    203  H       X   1      12.045   5.946  11.845  0.00  0.00           H
ATOM    204  H       X   1      10.691   4.892  11.492  0.00  0.00           H
ATOM    205  H       X   1      22.175  18.696  17.055  0.00  0.00           H
ATOM    206  H       X   1       9.256  19.039  15.594  0.00  0.00           H
ATOM    207  H       X   1       9.200  20.796  15.486  0.00  0.00           H
ATOM    208  H       X   1      10.605  19.989  16.182  0.00  0.00           H
ATOM    209  H       X   1       7.382  12.894  11.731  0.00  0.00           H
ATOM    210  H       X   1       7.251  13.973  13.111  0.00  0.00           H
ATOM    211  H       X   1      17.686  15.140   8.636  0.00  0.00           H
ATOM    212  H       X   1      18.911  16.349   9.004  0.00  0.00           H
ATOM    213  H       X   1      17.222  16.733   9.291  0.00  0.00           H
ATOM    214  H       X   1      15.142  11.735  19.056  0.00  0.00           H
ATOM    215  H       X   1      16.019  12.471  17.724  0.00  0.00           H
ATOM    216  H       X   1      16.718   7.049  17.571  0.00  0.00           H
ATOM    217  H       X   1      15.683   7.486  16.369  0.00  0.00           H
ATOM    218  H       X   1      17.624  20.487  10.214  0.00  0.00           H
ATOM    219  H       X   1      17.789  19.537  11.691  0.00  0.00           H
ATOM    220  H       X   1      17.039  21.133  11.748  0.00  0.00           H
END
ATOM      1  C       X   1      20.972  10.416  14.828  0.00  0.00           C
ATOM      2  C       X   1      21.269  11.465  15.899  0.00  0.00           C
ATOM      3  H       X   1      22.302  11.410  16.245  0.00  0.00           H
ATOM      4  H       X   1      21.099  12.475  15.527  0.00  0.00           H
ATOM      5  H       X   1      20.618  11.301  16.758  0.00  0.00           H
ATOM      6  C       X   1      19.541  10.827  10.037  0.00  0.00           C
ATOM      7  C       X   1      19.432  11.661  11.291  0.00  0.00           C
ATOM      8  O       X   1      18.564  11.134  12.180  0.00  0.00           O
ATOM      9  O       X   1      20.037  12.686  11.477  0.00  0.00           O
ATOM     10  C       X   1      10.998  13.087  23.232  0.00  0.00           C
ATOM     11  C       X   1      10.637  13.849  21.980  0.00  0.00           C
ATOM     12  C       X   1       9.308  14.023  21.595  0.00  0.00           C
ATOM     13  H       X   1       8.517  13.590  22.195  0.00  0.00           H
ATOM     14  C       X   1       8.970  14.727  20.442  0.00  0.00           C
ATOM     15  H       X   1       7.935  14.835  20.143  0.00  0.00           H
ATOM     16  C       X   1       9.977  15.279  19.661  0.00  0.00           C
ATOM     17  O       X   1       9.708  15.948  18.479  0.00  0.00           O
ATOM     18  H       X   1       8.831  16.391  18.483  0.00  0.00           H
ATOM     19  C       X   1      11.309  15.141  20.031  0.00  0.00           C
ATOM     20  H       X   1      12.072  15.611  19.424  0.00  0.00           H
ATOM     21  C       X   1      11.628  14.425  21.178  0.00  0.00           C
ATOM     22  H       X   1      12.669  14.320  21.458  0.00  0.00           H
ATOM     23  N       X   1      16.275   7.848  17.085  0.00  0.00           N
ATOM     24  C       X   1      17.286   8.779  16.559  0.00  0.00           C
ATOM     25  H       X   1      18.261   8.555  16.995  0.00  0.00           H
ATOM     26  C       X   1      17.433   8.660  15.038  0.00  0.00           C
ATOM     27  H       X   1      18.035   9.481  14.657  0.00  0.00           H
ATOM     28  H       X   1      17.934   7.716  14.803  0.00  0.00           H
ATOM     29  O       X   1      16.122   8.661  14.446  0.00  0.00           O
ATOM     30  H       X   1      16.180   8.990  13.535  0.00  0.00           H
ATOM     31  C       X   1      16.995  10.236  16.964  0.00  0.00           C
ATOM     32  O       X   1      17.825  11.126  16.717  0.00  0.00           O
ATOM     33  N       X   1      15.824  10.432  17.581  0.00  0.00           N
ATOM     34  H       X   1      15.331   9.568  17.786  0.00  0.00           H
ATOM     35  C       X   1      15.282  11.726  17.982  0.00  0.00           C
ATOM     36  C       X   1      13.939  12.042  17.317  0.00  0.00           C
ATOM     37  H       X   1      13.231  11.217  17.427  0.00  0.00           H
ATOM     38  H       X   1      13.473  12.888  17.831  0.00  0.00           H
ATOM     39  C       X   1      13.992  12.422  15.848  0.00  0.00           C
ATOM     40  O       X   1      12.910  12.696  15.248  0.00  0.00           O
ATOM     41  O       X   1      15.145  12.458  15.317  0.00  0.00           O
ATOM     42  C       X   1      21.422  18.346  16.352  0.00  0.00           C
ATOM     43  O       X   1      20.524  17.588  16.732  0.00  0.00           O
ATOM     44  N       X   1      21.556  18.816  15.106  0.00  0.00           N
ATOM     45  H       X   1      20.917  18.531  14.352  0.00  0.00           H
ATOM     46  H       X   1      22.345  19.396  14.871  0.00  0.00           H
ATOM     47  C       X   1       9.845  19.924  15.391  0.00  0.00           C
ATOM     48  C       X   1      10.496  19.837  14.015  0.00  0.00           C
ATOM     49  H       X   1       9.749  19.786  13.221  0.00  0.00           H
ATOM     50  H       X   1      11.084  20.735  13.802  0.00  0.00           H
ATOM     51  C       X   1      11.428  18.646  13.834  0.00  0.00           C
ATOM     52  O       X   1      11.807  17.948  14.770  0.00  0.00           O
ATOM     53  O       X   1      11.772  18.474  12.577  0.00  0.00           O
ATOM     54  C       X   1       7.711  21.280  19.794  0.00  0.00           C
ATOM     55  C       X   1       7.476  19.907  19.266  0.00  0.00           C
ATOM     56  N       X   1       6.226  19.307  19.257  0.00  0.00           N
ATOM     57  H       X   1       5.373  19.715  19.608  0.00  0.00           H
ATOM     58  C       X   1       6.350  18.061  18.728  0.00  0.00           C
ATOM     59  H       X   1       5.524  17.379  18.623  0.00  0.00           H
ATOM     60  N       X   1       7.600  17.826  18.385  0.00  0.00           N
ATOM     61  C       X   1       8.308  18.970  18.723  0.00  0.00           C
ATOM     62  H       X   1       9.371  19.032  18.573  0.00  0.00           H
ATOM     63  C       X   1      17.139  20.232  11.155  0.00  0.00           C
ATOM     64  C       X   1      15.809  19.610  10.910  0.00  0.00           C
ATOM     65  N       X   1      14.797  20.206  10.162  0.00  0.00           N
ATOM     66  H       X   1      14.859  21.104   9.705  0.00  0.00           H
ATOM     67  C       X   1      13.703  19.413  10.182  0.00  0.00           C
ATOM     68  H       X   1      12.763  19.644   9.716  0.00  0.00           H
ATOM     69  N       X   1      13.957  18.327  10.895  0.00  0.00           N
ATOM     70  C       X   1      15.265  18.441  11.350  0.00  0.00           C
ATOM     71  H       X   1      15.707  17.695  11.982  0.00  0.00           H
ATOM     72  C       X   1      17.959  15.934   9.336  0.00  0.00           C
ATOM     73  C       X   1      18.093  15.384  10.747  0.00  0.00           C
ATOM     74  H       X   1      18.876  14.624  10.812  0.00  0.00           H
ATOM     75  H       X   1      18.441  16.167  11.436  0.00  0.00           H
ATOM     76  C       X   1      16.869  14.774  11.375  0.00  0.00           C
ATOM     77  O       X   1      15.727  14.776  10.786  0.00  0.00           O
ATOM     78  O       X   1      17.073  14.281  12.525  0.00  0.00           O
ATOM     79  C       X   1      12.985  15.637   4.382  0.00  0.00           C
ATOM     80  C       X   1      13.368  15.668   5.821  0.00  0.00           C
ATOM     81  N       X   1      14.689  15.756   6.250  0.00  0.00           N
ATOM     82  C       X   1      14.735  15.749   7.592  0.00  0.00           C
ATOM     83  H       X   1      15.619  15.781   8.205  0.00  0.00           H
ATOM     84  N       X   1      13.495  15.669   8.039  0.00  0.00           N
ATOM     85  H       X   1      13.243  15.608   9.087  0.00  0.00           H
ATOM     86  C       X   1      12.629  15.614   6.963  0.00  0.00           C
ATOM     87  H       X   1      11.568  15.519   7.104  0.00  0.00           H
ATOM     88  C       X   1       9.358  17.665   8.754  0.00  0.00           C
ATOM     89  C       X   1      10.371  16.930   9.589  0.00  0.00           C
ATOM     90  O       X   1      10.249  15.673   9.713  0.00  0.00           O
ATOM     91  O       X   1      11.302  17.615  10.123  0.00  0.00           O
ATOM     92  C       X   1       7.746  13.068  12.731  0.00  0.00           C
ATOM     93  C       X   1       7.478  11.888  13.664  0.00  0.00           C
ATOM     94  H       X   1       7.900  12.076  14.649  0.00  0.00           H
ATOM     95  H       X   1       6.409  11.717  13.774  0.00  0.00           H
ATOM     96  H       X   1       7.917  10.970  13.266  0.00  0.00           H
ATOM     97  C       X   1       9.209  13.446  12.667  0.00  0.00           C
ATOM     98  O       X   1       9.894  13.492  13.701  0.00  0.00           O
ATOM     99  O       X   1       9.635  13.733  11.475  0.00  0.00           O
ATOM    100  C       X   1      11.701  10.654   8.137  0.00  0.00           C
ATOM    101  C       X   1      12.785  11.735   8.059  0.00  0.00           C
ATOM    102  C       X   1      12.744  12.699   9.226  0.00  0.00           C
ATOM    103  O       X   1      11.645  13.295   9.459  0.00  0.00           O
ATOM    104  O       X   1      13.824  12.885   9.884  0.00  0.00           O
ATOM    105  C       X   1      11.042   5.685  12.153  0.00  0.00           C
ATOM    106  C       X   1      10.082   6.874  12.075  0.00  0.00           C
ATOM    107  C       X   1      10.424   8.052  12.989  0.00  0.00           C
ATOM    108  H       X   1       9.587   8.753  12.980  0.00  0.00           H
ATOM    109  H       X   1      10.566   7.712  14.017  0.00  0.00           H
ATOM    110  N       X   1      11.636   8.752  12.538  0.00  0.00           N
ATOM    111  H       X   1      12.135   8.370  11.748  0.00  0.00           H
ATOM    112  C       X   1      12.138   9.875  13.084  0.00  0.00           C
ATOM    113  N       X   1      11.456  10.530  14.028  0.00  0.00           N
ATOM    114  H       X   1      10.454  10.453  14.085  0.00  0.00           H
ATOM    115  H       X   1      11.886  11.346  14.467  0.00  0.00           H
ATOM    116  N       X   1      13.322  10.331  12.696  0.00  0.00           N
ATOM    117  H       X   1      14.014   9.736  12.261  0.00  0.00           H
ATOM    118  H       X   1      13.629  11.293  12.878  0.00  0.00           H
ATOM    119  O       X   1      11.232  15.849  12.310  0.00  0.00           O
ATOM    120  Ca      X   1      11.912  14.625  14.345  0.00  0.00          CA
ATOM    121  Mn      X   1      12.510  16.992  11.641  0.00  0.00          MN
ATOM    122  O       X   1      12.305  13.465  12.062  0.00  0.00           O
ATOM    123  Mn      X   1      11.296  14.529  11.019  0.00  0.00          MN
ATOM    124  O       X   1      12.956  15.436  10.579  0.00  0.00           O
ATOM    125  Mn      X   1      14.008  14.008  11.544  0.00  0.00          MN
ATOM    126  O       X   1      14.799  12.758  12.510  0.00  0.00           O
ATOM    127  Mn      X   1      16.063  13.324  13.840  0.00  0.00          MN
ATOM    128  O       X   1      13.884  16.530  12.826  0.00  0.00           O
ATOM    129  O       X   1      13.560  15.951  15.667  0.00  0.00           O
ATOM    130  O       X   1      14.001  15.140  13.074  0.00  0.00           O
ATOM    131  O       X   1      16.193  15.047  15.146  0.00  0.00           O
ATOM    132  O       X   1      17.625  12.333  14.176  0.00  0.00           O
ATOM    133  H       X   1      15.332  15.495  15.290  0.00  0.00           H
ATOM    134  H       X   1      13.374  16.360  16.562  0.00  0.00           H
ATOM    135  H       X   1      13.448  16.720  15.077  0.00  0.00           H
ATOM    136  H       X   1      18.347  11.722  13.019  0.00  0.00           H
ATOM    137  H       X   1      16.917  15.755  15.075  0.00  0.00           H
ATOM    138  H       X   1      17.747  11.990  15.082  0.00  0.00           H
ATOM    139  H       X   1      15.502  15.796   5.650  0.00  0.00           H
ATOM    140  Cl      X   1      19.540  17.891  12.719  0.00  0.00          CL
ATOM    141  O       X   1      10.329  15.126  15.995  0.00  0.00           O
ATOM    142  H       X   1       9.389  15.166  15.739  0.00  0.00           H
ATOM    143  H       X   1      10.317  15.424  16.933  0.00  0.00           H
ATOM    144  O       X   1       7.616  16.113  15.730  0.00  0.00           O
ATOM    145  H       X   1       7.621  16.678  16.526  0.00  0.00           H
ATOM    146  H       X   1       7.714  16.721  14.987  0.00  0.00           H
ATOM    147  O       X   1      16.027  10.240  11.798  0.00  0.00           O
ATOM    148  H       X   1      16.999  10.388  11.855  0.00  0.00           H
ATOM    149  H       X   1      15.665  11.135  11.974  0.00  0.00           H
ATOM    150  O       X   1      13.029  17.320  17.856  0.00  0.00           O
ATOM    151  H       X   1      13.847  17.635  18.337  0.00  0.00           H
ATOM    152  H       X   1      12.527  18.091  17.567  0.00  0.00           H
ATOM    153  O       X   1      15.233  17.775  19.179  0.00  0.00           O
ATOM    154  H       X   1      15.780  18.565  19.117  0.00  0.00           H
ATOM    155  H       X   1      15.809  17.005  18.904  0.00  0.00           H
ATOM    156  O       X   1      19.426  12.982  18.466  0.00  0.00           O
ATOM    157  H       X   1      20.272  12.696  18.097  0.00  0.00           H
ATOM    158  H       X   1      18.767  12.539  17.901  0.00  0.00           H
ATOM    159  O       X   1      16.622  15.684  18.301  0.00  0.00           O
ATOM    160  H       X   1      16.531  15.574  17.343  0.00  0.00           H
ATOM    161  H       X   1      17.602  15.774  18.455  0.00  0.00           H
ATOM    162  O       X   1      15.878  10.937   8.945  0.00  0.00           O
ATOM    163  H       X   1      15.609  11.816   9.250  0.00  0.00           H
ATOM    164  H       X   1      15.897  10.423   9.771  0.00  0.00           H
ATOM    165  O       X   1      21.360  14.716  13.842  0.00  0.00           O
ATOM    166  H       X   1      21.012  15.600  13.650  0.00  0.00           H
ATOM    167  H       X   1      20.940  14.141  13.186  0.00  0.00           H
ATOM    168  O       X   1      17.946  16.969  15.148  0.00  0.00           O
ATOM    169  H       X   1      18.657  17.015  15.811  0.00  0.00           H
ATOM    170  H       X   1      18.407  17.206  14.303  0.00  0.00           H
ATOM    171  O       X   1      19.257  15.844  18.656  0.00  0.00           O
ATOM    172  H       X   1      19.505  14.910  18.517  0.00  0.00           H
ATOM    173  H       X   1      19.831  16.407  18.103  0.00  0.00           H
ATOM    174  O       X   1       7.273  20.395   9.797  0.00  0.00           O
ATOM    175  H       X   1       6.339  20.640   9.805  0.00  0.00           H
ATOM    176  H       X   1       7.754  21.232   9.818  0.00  0.00           H
ATOM    177  H       X   1       8.764  21.539  19.703  0.00  0.00           H
ATOM    178  H       X   1       7.443  21.362  20.849  0.00  0.00           H
ATOM    179  H       X   1       7.137  22.032  19.246  0.00  0.00           H
ATOM    180  H       X   1      11.909  12.503  23.095  0.00  0.00           H
ATOM    181  H       X   1      10.204  12.399  23.524  0.00  0.00           H
ATOM    182  H       X   1      11.172  13.761  24.074  0.00  0.00           H
ATOM    183  H       X   1      21.621  10.529  13.960  0.00  0.00           H
ATOM    184  H       X   1      19.946  10.504  14.477  0.00  0.00           H
ATOM    185  H       X   1      21.104   9.402  15.211  0.00  0.00           H
ATOM    186  H       X   1      20.314  11.239   9.396  0.00  0.00           H
ATOM    187  H       X   1      18.590  10.822   9.502  0.00  0.00           H
ATOM    188  H       X   1      19.782   9.794  10.287  0.00  0.00           H
ATOM    189  H       X   1       8.708  16.966   8.235  0.00  0.00           H
ATOM    190  H       X   1       9.855  18.322   8.041  0.00  0.00           H
ATOM    191  H       X   1       8.750  18.302   9.400  0.00  0.00           H
ATOM    192  H       X   1      13.292  16.545   3.862  0.00  0.00           H
ATOM    193  H       X   1      11.905  15.549   4.286  0.00  0.00           H
ATOM    194  H       X   1      13.434  14.787   3.864  0.00  0.00           H
ATOM    195  H       X   1      12.637  12.334   7.155  0.00  0.00           H
ATOM    196  H       X   1      13.776  11.292   8.012  0.00  0.00           H
ATOM    197  H       X   1      10.705  11.088   8.192  0.00  0.00           H
ATOM    198  H       X   1      11.845  10.021   9.013  0.00  0.00           H
ATOM    199  H       X   1      11.751  10.013   7.257  0.00  0.00           H
ATOM    200  H       X   1       9.079   6.543  12.349  0.00  0.00           H
ATOM    201  H       X   1      10.004   7.236  11.046  0.00  0.00           H
ATOM    202  H       X   1      11.088   5.276  13.163  0.00  0.00           H
ATOM    203  H       X   1      12.061   5.939  11.856  0.00  0.00           H
ATOM    204  H       X   1      10.710   4.885  11.490  0.00  0.00           H
ATOM    205  H       X   1      22.193  18.708  17.049  0.00  0.00           H
ATOM    206  H       X   1       9.263  19.030  15.610  0.00  0.00           H
ATOM    207  H       X   1       9.174  20.783  15.448  0.00  0.00           H
ATOM    208  H       X   1      10.591  20.024  16.177  0.00  0.00           H
ATOM    209  H       X   1       7.385  12.891  11.720  0.00  0.00           H
ATOM    210  H       X   1       7.232  13.959  13.103  0.00  0.00           H
ATOM    211  H       X   1      17.684  15.154   8.623  0.00  0.00           H
ATOM    212  H       X   1      18.915  16.349   9.013  0.00  0.00           H
ATOM    213  H       X   1      17.228  16.743   9.295  0.00  0.00           H
ATOM    214  H       X   1      15.150  11.740  19.065  0.00  0.00           H
ATOM    215  H       X   1      16.020  12.484  17.734  0.00  0.00           H
ATOM    216  H       X   1      16.698   7.058  17.553  0.00  0.00           H
ATOM    217  H       X   1      15.690   7.505  16.331  0.00  0.00           H
ATOM    218  H       X   1      17.633  20.519  10.224  0.00  0.00           H
ATOM    219  H       X   1      17.796  19.535  11.679  0.00  0.00           H
ATOM    220  H       X   1      17.045  21.128  11.773  0.00  0.00           H
END
ATOM      1  C       X   1      20.964  10.427  14.845  0.00  0.00           C
ATOM      2  C       X   1      21.258  11.478  15.915  0.00  0.00           C
ATOM      3  H       X   1      22.281  11.405  16.285  0.00  0.00           H
ATOM      4  H       X   1      21.116  12.488  15.530  0.00  0.00           H
ATOM      5  H       X   1      20.582  11.337  16.758  0.00  0.00           H
ATOM      6  C       X   1      19.537  10.806  10.022  0.00  0.00           C
ATOM      7  C       X   1      19.458  11.623  11.288  0.00  0.00           C
ATOM      8  O       X   1      18.566  11.131  12.170  0.00  0.00           O
ATOM      9  O       X   1      20.117  12.617  11.488  0.00  0.00           O
ATOM     10  C       X   1      10.973  13.080  23.237  0.00  0.00           C
ATOM     11  C       X   1      10.618  13.862  21.997  0.00  0.00           C
ATOM     12  C       X   1       9.292  14.027  21.599  0.00  0.00           C
ATOM     13  H       X   1       8.499  13.571  22.180  0.00  0.00           H
ATOM     14  C       X   1       8.961  14.754  20.459  0.00  0.00           C
ATOM     15  H       X   1       7.928  14.857  20.148  0.00  0.00           H
ATOM     16  C       X   1       9.972  15.334  19.705  0.00  0.00           C
ATOM     17  O       X   1       9.709  16.031  18.537  0.00  0.00           O
ATOM     18  H       X   1       8.798  16.389  18.521  0.00  0.00           H
ATOM     19  C       X   1      11.301  15.203  20.086  0.00  0.00           C
ATOM     20  H       X   1      12.063  15.694  19.494  0.00  0.00           H
ATOM     21  C       X   1      11.612  14.465  21.220  0.00  0.00           C
ATOM     22  H       X   1      12.651  14.364  21.509  0.00  0.00           H
ATOM     23  N       X   1      16.268   7.856  17.070  0.00  0.00           N
ATOM     24  C       X   1      17.289   8.781  16.555  0.00  0.00           C
ATOM     25  H       X   1      18.260   8.547  16.996  0.00  0.00           H
ATOM     26  C       X   1      17.440   8.671  15.034  0.00  0.00           C
ATOM     27  H       X   1      18.036   9.500  14.660  0.00  0.00           H
ATOM     28  H       X   1      17.948   7.733  14.793  0.00  0.00           H
ATOM     29  O       X   1      16.129   8.668  14.443  0.00  0.00           O
ATOM     30  H       X   1      16.183   9.004  13.534  0.00  0.00           H
ATOM     31  C       X   1      17.006  10.237  16.966  0.00  0.00           C
ATOM     32  O       X   1      17.838  11.126  16.722  0.00  0.00           O
ATOM     33  N       X   1      15.838  10.433  17.587  0.00  0.00           N
ATOM     34  H       X   1      15.338   9.571  17.783  0.00  0.00           H
ATOM     35  C       X   1      15.301  11.727  17.991  0.00  0.00           C
ATOM     36  C       X   1      13.971  12.047  17.306  0.00  0.00           C
ATOM     37  H       X   1      13.262  11.221  17.401  0.00  0.00           H
ATOM     38  H       X   1      13.496  12.894  17.808  0.00  0.00           H
ATOM     39  C       X   1      14.049  12.423  15.839  0.00  0.00           C
ATOM     40  O       X   1      12.976  12.699  15.224  0.00  0.00           O
ATOM     41  O       X   1      15.209  12.450  15.323  0.00  0.00           O
ATOM     42  C       X   1      21.403  18.373  16.350  0.00  0.00           C
ATOM     43  O       X   1      20.458  17.677  16.735  0.00  0.00           O
ATOM     44  N       X   1      21.581  18.806  15.096  0.00  0.00           N
ATOM     45  H       X   1      20.944  18.526  14.339  0.00  0.00           H
ATOM     46  H       X   1      22.409  19.329  14.857  0.00  0.00           H
ATOM     47  C       X   1       9.838  19.921  15.369  0.00  0.00           C
ATOM     48  C       X   1      10.488  19.812  13.995  0.00  0.00           C
ATOM     49  H       X   1       9.738  19.718  13.206  0.00  0.00           H
ATOM     50  H       X   1      11.049  20.718  13.754  0.00  0.00           H
ATOM     51  C       X   1      11.447  18.641  13.834  0.00  0.00           C
ATOM     52  O       X   1      11.809  17.945  14.778  0.00  0.00           O
ATOM     53  O       X   1      11.830  18.483  12.588  0.00  0.00           O
ATOM     54  C       X   1       7.697  21.286  19.788  0.00  0.00           C
ATOM     55  C       X   1       7.433  19.919  19.260  0.00  0.00           C
ATOM     56  N       X   1       6.184  19.318  19.316  0.00  0.00           N
ATOM     57  H       X   1       5.350  19.728  19.709  0.00  0.00           H
ATOM     58  C       X   1       6.276  18.082  18.760  0.00  0.00           C
ATOM     59  H       X   1       5.441  17.408  18.677  0.00  0.00           H
ATOM     60  N       X   1       7.505  17.850  18.344  0.00  0.00           N
ATOM     61  C       X   1       8.231  18.990  18.655  0.00  0.00           C
ATOM     62  H       X   1       9.283  19.055  18.441  0.00  0.00           H
ATOM     63  C       X   1      17.139  20.232  11.173  0.00  0.00           C
ATOM     64  C       X   1      15.811  19.609  10.920  0.00  0.00           C
ATOM     65  N       X   1      14.786  20.230  10.212  0.00  0.00           N
ATOM     66  H       X   1      14.839  21.144   9.786  0.00  0.00           H
ATOM     67  C       X   1      13.697  19.429  10.208  0.00  0.00           C
ATOM     68  H       X   1      12.751  19.676   9.764  0.00  0.00           H
ATOM     69  N       X   1      13.966  18.316  10.871  0.00  0.00           N
ATOM     70  C       X   1      15.279  18.419  11.315  0.00  0.00           C
ATOM     71  H       X   1      15.731  17.653  11.914  0.00  0.00           H
ATOM     72  C       X   1      17.965  15.941   9.330  0.00  0.00           C
ATOM     73  C       X   1      18.097  15.375  10.734  0.00  0.00           C
ATOM     74  H       X   1      18.876  14.610  10.792  0.00  0.00           H
ATOM     75  H       X   1      18.451  16.151  11.429  0.00  0.00           H
ATOM     76  C       X   1      16.874  14.771  11.364  0.00  0.00           C
ATOM     77  O       X   1      15.729  14.776  10.784  0.00  0.00           O
ATOM     78  O       X   1      17.090  14.281  12.514  0.00  0.00           O
ATOM     79  C       X   1      13.008  15.634   4.366  0.00  0.00           C
ATOM     80  C       X   1      13.379  15.668   5.808  0.00  0.00           C
ATOM     81  N       X   1      14.696  15.775   6.247  0.00  0.00           N
ATOM     82  C       X   1      14.732  15.771   7.590  0.00  0.00           C
ATOM     83  H       X   1      15.611  15.821   8.208  0.00  0.00           H
ATOM     84  N       X   1      13.490  15.672   8.028  0.00  0.00           N
ATOM     85  H       X   1      13.235  15.608   9.073  0.00  0.00           H
ATOM     86  C       X   1      12.632  15.604   6.946  0.00  0.00           C
ATOM     87  H       X   1      11.571  15.497   7.078  0.00  0.00           H
ATOM     88  C       X   1       9.358  17.668   8.753  0.00  0.00           C
ATOM     89  C       X   1      10.370  16.932   9.591  0.00  0.00           C
ATOM     90  O       X   1      10.249  15.675   9.713  0.00  0.00           O
ATOM     91  O       X   1      11.298  17.618  10.130  0.00  0.00           O
ATOM     92  C       X   1       7.744  13.062  12.723  0.00  0.00           C
ATOM     93  C       X   1       7.478  11.874  13.646  0.00  0.00           C
ATOM     94  H       X   1       7.897  12.056  14.634  0.00  0.00           H
ATOM     95  H       X   1       6.409  11.699  13.754  0.00  0.00           H
ATOM     96  H       X   1       7.921  10.961  13.243  0.00  0.00           H
ATOM     97  C       X   1       9.206  13.443  12.663  0.00  0.00           C
ATOM     98  O       X   1       9.889  13.487  13.698  0.00  0.00           O
ATOM     99  O       X   1       9.633  13.736  11.472  0.00  0.00           O
ATOM    100  C       X   1      11.718  10.649   8.128  0.00  0.00           C
ATOM    101  C       X   1      12.785  11.748   8.047  0.00  0.00           C
ATOM    102  C       X   1      12.744  12.703   9.222  0.00  0.00           C
ATOM    103  O       X   1      11.644  13.295   9.458  0.00  0.00           O
ATOM    104  O       X   1      13.823  12.884   9.882  0.00  0.00           O
ATOM    105  C       X   1      11.051   5.682  12.149  0.00  0.00           C
ATOM    106  C       X   1      10.095   6.874  12.055  0.00  0.00           C
ATOM    107  C       X   1      10.426   8.055  12.969  0.00  0.00           C
ATOM    108  H       X   1       9.587   8.754  12.952  0.00  0.00           H
ATOM    109  H       X   1      10.563   7.718  13.998  0.00  0.00           H
ATOM    110  N       X   1      11.640   8.758  12.526  0.00  0.00           N
ATOM    111  H       X   1      12.130   8.394  11.724  0.00  0.00           H
ATOM    112  C       X   1      12.144   9.875  13.085  0.00  0.00           C
ATOM    113  N       X   1      11.469  10.515  14.045  0.00  0.00           N
ATOM    114  H       X   1      10.467  10.439  14.108  0.00  0.00           H
ATOM    115  H       X   1      11.903  11.328  14.487  0.00  0.00           H
ATOM    116  N       X   1      13.324  10.339  12.696  0.00  0.00           N
ATOM    117  H       X   1      14.013   9.751  12.246  0.00  0.00           H
ATOM    118  H       X   1      13.629  11.299  12.889  0.00  0.00           H
ATOM    119  O       X   1      11.235  15.851  12.311  0.00  0.00           O
ATOM    120  Ca      X   1      11.904  14.607  14.346  0.00  0.00          CA
ATOM    121  Mn      X   1      12.514  16.990  11.639  0.00  0.00          MN
ATOM    122  O       X   1      12.307  13.464  12.063  0.00  0.00           O
ATOM    123  Mn      X   1      11.297  14.529  11.019  0.00  0.00          MN
ATOM    124  O       X   1      12.955  15.432  10.576  0.00  0.00           O
ATOM    125  Mn      X   1      14.010  14.008  11.547  0.00  0.00          MN
ATOM    126  O       X   1      14.817  12.768  12.522  0.00  0.00           O
ATOM    127  Mn      X   1      16.105  13.306  13.832  0.00  0.00          MN
ATOM    128  O       X   1      13.890  16.527  12.821  0.00  0.00           O
ATOM    129  O       X   1      13.488  15.955  15.678  0.00  0.00           O
ATOM    130  O       X   1      13.999  15.142  13.075  0.00  0.00           O
ATOM    131  O       X   1      16.188  15.056  15.142  0.00  0.00           O
ATOM    132  O       X   1      17.693  12.348  14.180  0.00  0.00           O
ATOM    133  H       X   1      15.321  15.496  15.251  0.00  0.00           H
ATOM    134  H       X   1      13.300  16.331  16.583  0.00  0.00           H
ATOM    135  H       X   1      13.334  16.739  15.115  0.00  0.00           H
ATOM    136  H       X   1      18.379  11.716  13.022  0.00  0.00           H
ATOM    137  H       X   1      16.906  15.773  15.076  0.00  0.00           H
ATOM    138  H       X   1      17.813  11.995  15.083  0.00  0.00           H
ATOM    139  H       X   1      15.512  15.835   5.654  0.00  0.00           H
ATOM    140  Cl      X   1      19.539  17.859  12.702  0.00  0.00          CL
ATOM    141  O       X   1      10.319  15.132  16.014  0.00  0.00           O
ATOM    142  H       X   1       9.379  15.258  15.781  0.00  0.00           H
ATOM    143  H       X   1      10.355  15.437  16.945  0.00  0.00           H
ATOM    144  O       X   1       7.617  16.191  15.831  0.00  0.00           O
ATOM    145  H       X   1       7.596  16.762  16.627  0.00  0.00           H
ATOM    146  H       X   1       7.565  16.795  15.080  0.00  0.00           H
ATOM    147  O       X   1      16.027  10.250  11.794  0.00  0.00           O
ATOM    148  H       X   1      16.998  10.407  11.849  0.00  0.00           H
ATOM    149  H       X   1      15.655  11.143  11.966  0.00  0.00           H
ATOM    150  O       X   1      12.958  17.306  17.927  0.00  0.00           O
ATOM    151  H       X   1      13.800  17.597  18.378  0.00  0.00           H
ATOM    152  H       X   1      12.466  18.095  17.672  0.00  0.00           H
ATOM    153  O       X   1      15.227  17.689  19.176  0.00  0.00           O
ATOM    154  H       X   1      15.799  18.461  19.111  0.00  0.00           H
ATOM    155  H       X   1      15.772  16.905  18.876  0.00  0.00           H
ATOM    156  O       X   1      19.427  12.979  18.549  0.00  0.00           O
ATOM    157  H       X   1      20.281  12.687  18.204  0.00  0.00           H
ATOM    158  H       X   1      18.779  12.531  17.976  0.00  0.00           H
ATOM    159  O       X   1      16.549  15.582  18.260  0.00  0.00           O
ATOM    160  H       X   1      16.462  15.474  17.301  0.00  0.00           H
ATOM    161  H       X   1      17.524  15.699  18.418  0.00  0.00           H
ATOM    162  O       X   1      15.877  10.947   8.931  0.00  0.00           O
ATOM    163  H       X   1      15.605  11.828   9.227  0.00  0.00           H
ATOM    164  H       X   1      15.895  10.441   9.762  0.00  0.00           H
ATOM    165  O       X   1      21.353  14.629  13.570  0.00  0.00           O
ATOM    166  H       X   1      20.936  15.473  13.343  0.00  0.00           H
ATOM    167  H       X   1      20.875  13.965  13.051  0.00  0.00           H
ATOM    168  O       X   1      17.940  16.976  15.145  0.00  0.00           O
ATOM    169  H       X   1      18.636  17.058  15.821  0.00  0.00           H
ATOM    170  H       X   1      18.411  17.206  14.303  0.00  0.00           H
ATOM    171  O       X   1      19.175  15.846  18.654  0.00  0.00           O
ATOM    172  H       X   1      19.473  14.922  18.548  0.00  0.00           H
ATOM    173  H       X   1      19.758  16.429  18.134  0.00  0.00           H
ATOM    174  O       X   1       7.273  20.395   9.882  0.00  0.00           O
ATOM    175  H       X   1       6.364  20.720   9.856  0.00  0.00           H
ATOM    176  H       X   1       7.825  21.188   9.866  0.00  0.00           H
ATOM    177  H       X   1       8.743  21.548  19.641  0.00  0.00           H
ATOM    178  H       X   1       7.488  21.355  20.858  0.00  0.00           H
ATOM    179  H       X   1       7.092  22.042  19.282  0.00  0.00           H
ATOM    180  H       X   1      11.884  12.497  23.093  0.00  0.00           H
ATOM    181  H       X   1      10.176  12.391  23.516  0.00  0.00           H
ATOM    182  H       X   1      11.147  13.742  24.089  0.00  0.00           H
ATOM    183  H       X   1      21.635  10.521  13.991  0.00  0.00           H
ATOM    184  H       X   1      19.948  10.534  14.469  0.00  0.00           H
ATOM    185  H       X   1      21.064   9.413  15.238  0.00  0.00           H
ATOM    186  H       X   1      20.313  11.216   9.383  0.00  0.00           H
ATOM    187  H       X   1      18.581  10.825   9.492  0.00  0.00           H
ATOM    188  H       X   1      19.763   9.766  10.253  0.00  0.00           H
ATOM    189  H       X   1       8.718  16.971   8.221  0.00  0.00           H
ATOM    190  H       X   1       9.859  18.336   8.054  0.00  0.00           H
ATOM    191  H       X   1       8.739  18.293   9.400  0.00  0.00           H
ATOM    192  H       X   1      13.305  16.549   3.850  0.00  0.00           H
ATOM    193  H       X   1      11.930  15.529   4.260  0.00  0.00           H
ATOM    194  H       X   1      13.475  14.793   3.850  0.00  0.00           H
ATOM    195  H       X   1      12.616  12.351   7.150  0.00  0.00           H
ATOM    196  H       X   1      13.782  11.318   7.983  0.00  0.00           H
ATOM    197  H       X   1      10.716  11.066   8.194  0.00  0.00           H
ATOM    198  H       X   1      11.882  10.011   8.997  0.00  0.00           H
ATOM    199  H       X   1      11.771  10.015   7.243  0.00  0.00           H
ATOM    200  H       X   1       9.087   6.545  12.318  0.00  0.00           H
ATOM    201  H       X   1      10.029   7.231  11.024  0.00  0.00           H
ATOM    202  H       X   1      11.082   5.276  13.161  0.00  0.00           H
ATOM    203  H       X   1      12.075   5.934  11.866  0.00  0.00           H
ATOM    204  H       X   1      10.725   4.881  11.485  0.00  0.00           H
ATOM    205  H       X   1      22.183  18.706  17.050  0.00  0.00           H
ATOM    206  H       X   1       9.277  19.020  15.616  0.00  0.00           H
ATOM    207  H       X   1       9.148  20.765  15.402  0.00  0.00           H
ATOM    208  H       X   1      10.582  20.063  16.151  0.00  0.00           H
ATOM    209  H       X   1       7.385  12.891  11.710  0.00  0.00           H
ATOM    210  H       X   1       7.226  13.949  13.100  0.00  0.00           H
ATOM    211  H       X   1      17.682  15.171   8.608  0.00  0.00           H
ATOM    212  H       X   1      18.923  16.352   9.013  0.00  0.00           H
ATOM    213  H       X   1      17.240  16.756   9.300  0.00  0.00           H
ATOM    214  H       X   1      15.155  11.737  19.072  0.00  0.00           H
ATOM    215  H       X   1      16.044  12.484  17.755  0.00  0.00           H
ATOM    216  H       X   1      16.680   7.059  17.538  0.00  0.00           H
ATOM    217  H       X   1      15.685   7.523  16.310  0.00  0.00           H
ATOM    218  H       X   1      17.625  20.544  10.246  0.00  0.00           H
ATOM    219  H       X   1      17.802  19.525  11.676  0.00  0.00           H
ATOM    220  H       X   1      17.043  21.112  11.813  0.00  0.00           H
END
