# Supplementary material for: The electron–proton bottleneck of photosynthetic oxygen evolution
Source: Nature. 2023 May 3;617(7961):623–8. doi: 10.1038/s41586-023-06008-5 (PMC10191853; doi:10.1038/s41586-023-06008-5)
Supplement: Supplementary file 6 — Source Data Fig. 1 [file 41586_2023_6008_MOESM6_ESM.xlsx]

## Sheet: Figure 1b
Column1	Column2	Column3	Column4	Column5	Column6	Column7	Column8	Column9
Time (ms)	S1_S2 (OD)	Sim_S1_S2 (OD)	S2_S3 (OD)	Sim_S2_S3 (OD)	S3_S0 (OD)	Sim_S3_S0 (OD)	S0_S1 (OD)	Sim_S0_S1 (OD)
-5.607	-3.62452e-06		5.36633e-07		-2.79585e-06		5.9149e-06
-5.307	-9.98432e-07		7.47528e-07		-4.36946e-06		2.71098e-06
-5.007	-4.49155e-06		1.85965e-06		-4.44889e-06		2.81516e-06
-4.707	-4.11728e-06		6.04218e-06		-4.33865e-06		-1.07717e-06
-4.407	-7.66432e-07		1.87732e-06		-7.08834e-08		-4.84118e-06
-4.107	-7.85668e-07		8.70696e-08		2.47862e-06		-3.55665e-06
-3.807	1.13538e-06		-1.54997e-06		7.6892e-06		-6.51633e-06
-3.507	3.51078e-06		-4.17774e-06		8.90605e-06		-6.56212e-06
-3.207	1.39284e-07		-1.69129e-06		1.06735e-05		-3.61853e-06
-2.907	-1.58971e-06		1.61582e-06		2.32906e-06		-9.36441e-07
-2.607	-5.18833e-07		-1.04259e-06		1.09222e-06		6.95407e-08
-2.307	-2.37651e-06		1.26918e-06		-3.87181e-06		1.42454e-06
-2.007	7.78956e-07		1.73402e-06		-5.48859e-06		1.85177e-06
-1.707	1.70599e-06		3.01582e-07		-1.76753e-06		1.29377e-06
-1.407	5.82763e-06		-4.51031e-07		-1.79867e-06		-4.99294e-07
-1.107	3.44409e-06		-3.93178e-07		-4.04698e-06		2.77639e-06
-0.807	1.87986e-06		-9.12211e-07		-7.44743e-07		4.41586e-06
-0.507	2.34465e-06		-3.28624e-06		1.95598e-06		2.01799e-06
-0.207	-3.44957e-07		-1.41401e-06		-2.29869e-07		3.46955e-06
-0.069	-5.21591e-06		-1.29301e-06		2.1296e-06		9.17822e-06
-0.063	4.01227e-06		-5.69024e-06		-9.93323e-07		1.50667e-06
-0.057	-1.61667e-06		-5.80411e-07		1.09952e-06		6.53496e-06
-0.051	-1.00535e-05		4.45799e-06		-1.27227e-05		1.50988e-05
-0.045	-1.18562e-05		2.68891e-06		-1.31306e-05		2.08154e-05
-0.039	-2.36094e-06		3.31827e-06		-6.57142e-06		1.78057e-05
-0.033	-4.60035e-06		-5.97447e-06		9.44414e-07		6.30055e-06
-0.027	-4.48107e-06		-2.71936e-06		-3.85862e-06		1.03614e-05
-0.021	3.55227e-06		-4.81348e-06		-8.05594e-06		4.77523e-06
-0.015	-7.0954e-07		-6.79006e-06		4.68087e-07		5.82087e-06
-0.009	3.52148e-07		-5.44882e-06		-6.54851e-06		1.31475e-05
-0.003	2.28046e-05		6.10057e-06		1.16434e-05		1.98864e-05
0.003	7.73367e-05		2.57432e-05		4.43523e-05		2.64835e-05
0.009	0.000105591		2.0193e-05		6.66567e-05		1.54651e-05
0.015	9.75948e-05	8.92002e-05	1.23353e-05	3.63939e-06	7.74583e-05	8.36352e-05	1.78616e-06	-7.24564e-06
0.021	9.23947e-05	8.2052e-05	1.70756e-06	4.49497e-06	7.69915e-05	7.65336e-05	-1.50824e-05	-1.51743e-05
0.027	7.99477e-05	7.56937e-05	3.28303e-06	5.3598e-06	7.70128e-05	7.01208e-05	-2.48482e-05	-2.17637e-05
0.033	7.0717e-05	7.00202e-05	1.04756e-05	6.21269e-06	6.64914e-05	6.43266e-05	-3.64975e-05	-2.72653e-05
0.039	6.31861e-05	6.49421e-05	2.06528e-06	7.03705e-06	6.29216e-05	5.90889e-05	-3.56829e-05	-3.18821e-05
0.045	6.15909e-05	6.03833e-05	-2.72203e-06	7.82014e-06	5.31215e-05	5.43527e-05	-2.95615e-05	-3.57783e-05
0.051	5.18421e-05	5.62788e-05	1.10743e-06	8.55237e-06	4.65819e-05	5.00689e-05	-4.01287e-05	-3.90869e-05
0.057	4.57513e-05	5.25729e-05	1.37242e-05	9.22682e-06	4.87597e-05	4.61937e-05	-4.52595e-05	-4.19153e-05
0.063	5.17921e-05	4.9218e-05	1.03735e-05	9.83873e-06	4.26592e-05	4.26881e-05	-4.68395e-05	-4.43507e-05
0.069	4.96652e-05	4.6173e-05	8.91738e-06	1.03851e-05	4.10795e-05	3.9517e-05	-4.24434e-05	-4.64634e-05
0.075	4.86445e-05	4.34027e-05	1.45247e-05	1.08644e-05	3.53827e-05	3.66489e-05	-5.15816e-05	-4.83106e-05
0.081	3.71452e-05	4.08764e-05	1.29421e-05	1.12763e-05	3.44896e-05	3.40554e-05	-5.29049e-05	-4.99386e-05
0.087	3.95171e-05	3.85679e-05	1.15369e-05	1.16213e-05	3.06752e-05	3.17111e-05	-4.89791e-05	-5.1385e-05
0.093	4.08178e-05	3.64541e-05	6.11517e-06	1.19007e-05	2.94911e-05	2.95929e-05	-5.92273e-05	-5.26804e-05
0.099	3.23869e-05	3.4515e-05	1.19024e-05	1.21164e-05	2.69637e-05	2.768e-05	-5.3885e-05	-5.38495e-05
0.105	2.82648e-05	3.27332e-05	1.46554e-05	1.22706e-05	2.0573e-05	2.59536e-05	-5.54533e-05	-5.49125e-05
0.111	2.47421e-05	3.10934e-05	1.50129e-05	1.23661e-05	2.14394e-05	2.43967e-05	-5.4588e-05	-5.58859e-05
0.117	3.26382e-05	2.9582e-05	1.37802e-05	1.24055e-05	1.68812e-05	2.29939e-05	-5.17712e-05	-5.67831e-05
0.123	3.09257e-05	2.81872e-05	1.13609e-05	1.2392e-05	2.40096e-05	2.17311e-05	-5.75147e-05	-5.76152e-05
0.129	2.79432e-05	2.68984e-05	2.04724e-05	1.23286e-05	1.79584e-05	2.05958e-05	-5.37204e-05	-5.83912e-05
0.135	1.98357e-05	2.57064e-05	1.7183e-05	1.22183e-05	1.26112e-05	1.95764e-05	-4.99211e-05	-5.91184e-05
0.141	1.77199e-05	2.46027e-05	1.70205e-05	1.20644e-05	1.58902e-05	1.86624e-05	-5.17322e-05	-5.98031e-05
0.147	2.29388e-05	2.358e-05	1.95133e-05	1.18698e-05	1.42116e-05	1.78444e-05	-6.25259e-05	-6.04502e-05
0.153	1.96167e-05	2.26315e-05	1.43062e-05	1.16376e-05	2.85761e-05	1.71137e-05	-6.40115e-05	-6.1064e-05
0.162	2.41888e-05	2.13351e-05	7.93936e-06	1.12251e-05	1.95221e-05	1.61644e-05	-6.1623e-05	-6.19297e-05
0.174	1.72793e-05	1.98152e-05	1.17424e-05	1.05696e-05	1.66116e-05	1.51369e-05	-6.35025e-05	-6.29957e-05
0.186	1.13745e-05	1.85017e-05	1.28017e-05	9.81238e-06	1.1876e-05	1.43386e-05	-5.80144e-05	-6.39759e-05
0.198	2.2826e-05	1.73648e-05	1.43739e-06	8.97215e-06	2.29836e-05	1.37303e-05	-6.82285e-05	-6.4883e-05
0.213	2.92378e-05	1.61552e-05	-9.35801e-07	7.83029e-06	2.16433e-05	1.3188e-05	-7.62308e-05	-6.5928e-05
0.231	2.27565e-05	1.49622e-05	-9.28723e-08	6.36246e-06	1.26052e-05	1.27904e-05	-6.85061e-05	-6.70697e-05
0.249	1.69436e-05	1.39998e-05	4.39417e-06	4.82612e-06	1.75102e-05	1.26044e-05	-6.78965e-05	-6.81056e-05
0.27	1.47652e-05	1.31107e-05	6.74305e-07	2.99014e-06	1.34021e-05	1.25857e-05	-6.72515e-05	-6.91988e-05
0.294	1.34626e-05	1.23372e-05	1.00378e-06	8.82413e-07	9.04766e-06	1.27522e-05	-6.93847e-05	-7.03172e-05
0.321	1.87889e-05	1.17029e-05	-4.71248e-06	-1.45006e-06	1.41419e-05	1.31028e-05	-7.00475e-05	-7.14331e-05
0.351	1.45183e-05	1.12151e-05	-6.32496e-06	-3.94593e-06	1.51013e-05	1.36231e-05	-7.09874e-05	-7.25245e-05
0.384	1.05538e-05	1.08675e-05	-5.69464e-06	-6.53615e-06	1.07197e-05	1.42916e-05	-7.25236e-05	-7.35753e-05
0.42	1.02043e-05	1.06451e-05	-8.18611e-06	-9.15084e-06	1.26662e-05	1.5085e-05	-7.48548e-05	-7.45757e-05
0.459	1.27387e-05	1.05281e-05	-1.27076e-05	-1.17252e-05	1.142e-05	1.59814e-05	-7.45304e-05	-7.55209e-05
0.504	1.33844e-05	1.04958e-05	-1.22855e-05	-1.43697e-05	1.18561e-05	1.70328e-05	-7.63245e-05	-7.64703e-05
0.552	1.61696e-05	1.05358e-05	-1.61774e-05	-1.68318e-05	1.9444e-05	1.81538e-05	-8.10199e-05	-7.73535e-05
0.603	5.32721e-06	1.06271e-05	-1.5145e-05	-1.90835e-05	1.83552e-05	1.93317e-05	-7.59401e-05	-7.81797e-05
0.66	9.73339e-06	1.07618e-05	-1.93539e-05	-2.12133e-05	1.78296e-05	2.06251e-05	-7.71805e-05	-7.89995e-05
0.723	9.40121e-06	1.09306e-05	-2.16586e-05	-2.31652e-05	1.98158e-05	2.20223e-05	-8.07091e-05	-7.98098e-05
0.795	9.522e-06	1.11344e-05	-2.34765e-05	-2.49714e-05	1.96964e-05	2.35765e-05	-8.11885e-05	-8.06437e-05
0.876	7.19681e-06	1.13672e-05	-2.51835e-05	-2.65728e-05	2.528e-05	2.52711e-05	-8.35284e-05	-8.14938e-05
0.963	5.84403e-06	1.16156e-05	-2.79924e-05	-2.79004e-05	3.15449e-05	2.70293e-05	-8.60453e-05	-8.23278e-05
1.059	1.27058e-05	1.18848e-05	-3.2997e-05	-2.90111e-05	3.16647e-05	2.88978e-05	-8.8501e-05	-8.31731e-05
1.167	7.30737e-06	1.21799e-05	-3.05607e-05	-2.99366e-05	3.32375e-05	3.09137e-05	-8.46463e-05	-8.40471e-05
1.287	6.62462e-06	1.2498e-05	-2.98158e-05	-3.06813e-05	3.28574e-05	3.30515e-05	-8.3926e-05	-8.49373e-05
1.419	1.07192e-05	1.2836e-05	-3.15377e-05	-3.12661e-05	4.07015e-05	3.52851e-05	-8.93109e-05	-8.58308e-05
1.563	9.61953e-06	1.31911e-05	-3.41232e-05	-3.17198e-05	4.16941e-05	3.75885e-05	-8.76319e-05	-8.67147e-05
1.722	9.58337e-06	1.35673e-05	-3.12227e-05	-3.20788e-05	4.27858e-05	3.99796e-05	-8.85808e-05	-8.75923e-05
1.896	9.9793e-06	1.39609e-05	-3.37755e-05	-3.23659e-05	4.72536e-05	4.24248e-05	-8.86228e-05	-8.84473e-05
2.088	9.06619e-06	1.43743e-05	-3.52294e-05	-3.26051e-05	4.45508e-05	4.49293e-05	-8.40359e-05	-8.92771e-05
2.301	8.52682e-06	1.48089e-05	-3.44008e-05	-3.28133e-05	4.83993e-05	4.74877e-05	-8.47334e-05	-9.00752e-05
2.535	9.95838e-06	1.5259e-05	-3.05755e-05	-3.29995e-05	4.82113e-05	5.00538e-05	-8.59215e-05	-9.08233e-05
2.793	1.28605e-05	1.57245e-05	-2.96955e-05	-3.31715e-05	4.97018e-05	5.2613e-05	-9.05044e-05	-9.15145e-05
3.075	1.64932e-05	1.61992e-05	-3.00671e-05	-3.33318e-05	4.95108e-05	5.51181e-05	-9.15435e-05	-9.21351e-05
3.384	1.9295e-05	1.66819e-05	-3.32756e-05	-3.34821e-05	5.23546e-05	5.75505e-05	-9.2103e-05	-9.2681e-05
3.726	1.88093e-05	1.71747e-05	-3.19514e-05	-3.36239e-05	5.49714e-05	5.99063e-05	-9.40052e-05	-9.31525e-05
4.104	2.45208e-05	1.76739e-05	-3.531e-05	-3.37559e-05	6.11603e-05	6.21517e-05	-0.000100114	-9.35446e-05
4.518	2.71964e-05	1.81717e-05	-3.72963e-05	-3.38756e-05	6.71149e-05	6.42401e-05	-0.000101373	-9.38533e-05
4.974	1.79047e-05	1.8668e-05	-3.51127e-05	-3.3983e-05	6.62608e-05	6.61608e-05	-9.5478e-05	-9.40829e-05
5.478	1.61482e-05	1.91613e-05	-3.45011e-05	-3.40773e-05	6.63181e-05	6.78984e-05	-9.56514e-05	-9.42377e-05
6.033	9.8436e-06	1.96469e-05	-3.27069e-05	-3.41577e-05	6.76518e-05	6.94299e-05	-9.05575e-05	-9.4323e-05
6.642	1.48649e-05	2.0121e-05	-3.4211e-05	-3.4224e-05	6.59452e-05	7.0742e-05	-8.90142e-05	-9.43464e-05
7.311	1.81873e-05	2.05825e-05	-3.5632e-05	-3.42769e-05	6.98347e-05	7.1836e-05	-8.87551e-05	-9.43167e-05
8.049	1.58791e-05	2.10325e-05	-3.02238e-05	-3.43174e-05	6.96053e-05	7.27212e-05	-9.18328e-05	-9.42425e-05
8.862	1.89974e-05	2.14701e-05	-2.80954e-05	-3.43465e-05	6.77129e-05	7.34065e-05	-9.46346e-05	-9.41318e-05
9.756	2.96618e-05	2.18951e-05	-3.89448e-05	-3.43658e-05	7.76054e-05	7.39082e-05	-9.43854e-05	-9.39922e-05
10.737	3.47419e-05	2.23081e-05	-4.4163e-05	-3.43767e-05	8.88639e-05	7.42479e-05	-0.00010277	-9.38302e-05
11.817	2.75305e-05	2.27128e-05	-3.97653e-05	-3.4381e-05	8.21629e-05	7.44516e-05	-9.91394e-05	-9.36502e-05
13.005	2.07926e-05	2.31111e-05	-3.65319e-05	-3.43802e-05	7.40289e-05	7.45444e-05	-8.98349e-05	-9.34563e-05
14.31	2.45583e-05	2.35052e-05	-3.32734e-05	-3.43756e-05	7.31244e-05	7.45508e-05	-9.1225e-05	-9.32513e-05
15.747	3.59979e-05	2.38984e-05	-3.53847e-05	-3.43683e-05	8.09706e-05	7.4493e-05	-0.000101078	-9.30372e-05
17.328	2.84591e-05	2.42924e-05	-2.90672e-05	-3.43592e-05	7.34956e-05	7.43896e-05	-9.42008e-05	-9.28158e-05
19.068	1.68648e-05	2.46886e-05	-3.0228e-05	-3.4349e-05	6.85244e-05	7.42559e-05	-8.34929e-05	-9.25888e-05
20.982	2.69003e-05	2.50872e-05	-3.30445e-05	-3.4338e-05	7.41617e-05	7.41035e-05	-8.92389e-05	-9.2358e-05
23.088	2.06402e-05	2.54879e-05	-2.72274e-05	-3.43268e-05	7.04065e-05	7.39407e-05	-8.9302e-05	-9.21252e-05
25.407	2.88141e-05	2.58894e-05	-3.59119e-05	-3.43154e-05	7.4177e-05	7.37735e-05	-9.23652e-05	-9.18924e-05
27.957	2.83897e-05	2.62889e-05	-3.29743e-05	-3.43041e-05	7.38314e-05	7.36064e-05	-9.06394e-05	-9.16621e-05
30.762	3.34784e-05	2.66834e-05	-3.65173e-05	-3.4293e-05	7.86377e-05	7.34425e-05	-9.55369e-05	-9.14366e-05
33.849	3.08008e-05	2.70694e-05	-3.64946e-05	-3.42822e-05	7.4444e-05	7.3284e-05	-8.71983e-05	-9.12182e-05
37.245	2.85093e-05	2.74428e-05	-3.38511e-05	-3.42719e-05	7.74951e-05	7.31333e-05	-8.85836e-05	-9.10095e-05
40.98	2.52455e-05	2.77995e-05	-2.6624e-05	-3.42622e-05	7.27346e-05	7.29921e-05	-9.17836e-05	-9.08129e-05
45.087	2.94791e-05	2.81355e-05	-3.55095e-05	-3.42533e-05	7.51008e-05	7.28619e-05	-9.02134e-05	-9.06306e-05
49.605	3.14079e-05	2.84471e-05	-3.68351e-05	-3.42451e-05	7.67113e-05	7.27441e-05	-9.41381e-05	-9.04642e-05
54.576	2.98566e-05	2.87315e-05	-3.39669e-05	-3.42377e-05	7.26657e-05	7.26393e-05	-8.99879e-05	-9.03153e-05
60.045	2.5964e-05	2.89861e-05	-2.94604e-05	-3.42313e-05	6.69982e-05	7.25482e-05	-8.70414e-05	-9.01846e-05
66.063	3.1517e-05	2.92094e-05	-3.60313e-05	-3.42258e-05	6.80514e-05	7.24708e-05	-8.88086e-05	-9.00726e-05
72.684	3.25986e-05	2.94008e-05	-3.51884e-05	-3.42211e-05	7.38082e-05	7.24067e-05	-9.09608e-05	-8.99788e-05
79.965	2.67108e-05	2.95609e-05	-3.03221e-05	-3.42174e-05	6.74528e-05	7.23552e-05	-8.7771e-05	-8.99026e-05
87.975	2.90405e-05	2.96911e-05	-3.70201e-05	-3.42144e-05	7.34742e-05	7.2315e-05	-9.19163e-05	-8.98424e-05
96.786	2.88002e-05	2.97939e-05	-3.69055e-05	-3.42122e-05	7.18846e-05	7.22847e-05	-9.04005e-05	-8.97964e-05
106.476	2.45462e-05	2.98725e-05	-3.59445e-05	-3.42105e-05	7.13725e-05	7.22628e-05	-8.91866e-05	-8.97625e-05
117.138	2.23033e-05	2.99303e-05	-3.35196e-05	-3.42093e-05	7.07076e-05	7.22475e-05	-8.85329e-05	-8.97385e-05
128.868	2.85086e-05	2.99713e-05	-3.83188e-05	-3.42085e-05	7.26835e-05	7.22373e-05	-9.61459e-05	-8.97223e-05
