# Supplementary material for: The electron–proton bottleneck of photosynthetic oxygen evolution
Source: Nature. 2023 May 3;617(7961):623–8. doi: 10.1038/s41586-023-06008-5 (PMC10191853; doi:10.1038/s41586-023-06008-5)
Supplement: Supplementary file 7 — Source Data Fig. 2 [file 41586_2023_6008_MOESM7_ESM.xlsx]

## Sheet: Figure 2a
Column1	Column2	Column3	Column4	Column5	Column6	Column7
	1706.92	1706.92	1570.97	1570.97	1381.1	1381.1
Time (ms)	Data (OD)	Simulated (OD)	Data (OD)	Simulated (OD)	Data (OD)	Simulated (OD)
-5.607	-7.30034e-06		3.99035e-06		-3.9444e-06
-5.307	-6.71769e-06		-1.42795e-07		-4.47753e-06
-5.007	-5.82548e-06		-2.6849e-07		-4.32764e-06
-4.707	-6.89908e-06		-1.04456e-06		-4.4259e-06
-4.407	-3.43191e-06		1.28674e-06		-1.24429e-07
-4.107	6.70432e-07		-5.03476e-09		3.29587e-06
-3.807	4.89375e-06		-4.79811e-06		7.96127e-06
-3.507	5.58445e-06		-1.05697e-05		7.78276e-06
-3.207	7.16352e-06		-5.89469e-06		8.14897e-06
-2.907	6.43765e-06		-9.23552e-06		3.44975e-06
-2.607	1.0012e-05		-2.41739e-06		2.35084e-06
-2.307	4.82853e-06		7.50566e-06		-3.20282e-06
-2.007	1.06629e-06		9.41642e-06		-4.1086e-06
-1.707	3.34763e-06		4.23881e-06		-2.21484e-06
-1.407	-2.83441e-07		2.90887e-06		-2.16081e-06
-1.107	-2.96696e-06		4.56378e-06		-1.70412e-06
-0.807	-1.46741e-06		-5.60238e-07		-1.94824e-07
-0.507	-2.68539e-06		3.29151e-06		9.17909e-07
-0.207	6.17656e-06		4.13846e-06		-1.74299e-06
-0.069	4.64255e-06		-9.44008e-07		-4.27855e-06
-0.063	1.35524e-05		6.4666e-06		-4.79058e-06
-0.057	9.94731e-06		2.23969e-05		3.56798e-07
-0.051	7.22032e-06		1.87483e-05		-6.03401e-06
-0.045	1.00436e-05		1.20372e-06		-1.20657e-05
-0.039	7.75073e-06		-4.70042e-07		-5.82226e-06
-0.033	1.2467e-05		-9.97008e-07		-2.72756e-06
-0.027	3.3641e-06		1.92196e-05		-1.00134e-06
-0.021	1.48942e-06		1.76482e-05		-9.15639e-06
-0.015	-1.66632e-06		1.32369e-05		-1.61867e-06
-0.009	-8.51894e-06		2.28996e-06		5.93831e-06
-0.003	1.68193e-05		-3.90698e-05		7.0395e-06
0.003	4.73482e-05		-9.1342e-05		1.91096e-05
0.009	5.90492e-05		-0.000139298		2.81523e-05
0.015	4.05062e-05	4.59212e-05	-0.000136048	-0.000151106	3.20757e-05	3.20666e-05
0.021	2.28093e-05	3.25778e-05	-0.000144163	-0.000139759	2.96782e-05	3.24485e-05
0.027	2.43454e-05	2.13314e-05	-0.000140088	-0.000129638	3.38919e-05	3.26993e-05
0.033	1.967e-05	1.17912e-05	-0.000121855	-0.000120578	3.53416e-05	3.28514e-05
0.039	1.68372e-05	3.64327e-06	-0.000124854	-0.000112436	3.24496e-05	3.293e-05
0.045	7.70614e-06	-3.36452e-06	-0.000105314	-0.000105096	3.48652e-05	3.29549e-05
0.051	-1.50994e-06	-9.43516e-06	-0.00010396	-9.84567e-05	3.22055e-05	3.29411e-05
0.057	-1.3156e-05	-1.47324e-05	-9.53696e-05	-9.24335e-05	3.00261e-05	3.29005e-05
0.063	-2.67052e-05	-1.93884e-05	-8.83151e-05	-8.69542e-05	3.28046e-05	3.28422e-05
0.069	-3.43832e-05	-2.35103e-05	-8.15673e-05	-8.19567e-05	3.8739e-05	3.2773e-05
0.075	-3.17533e-05	-2.7185e-05	-6.65813e-05	-7.73875e-05	3.33892e-05	3.26982e-05
0.081	-2.36193e-05	-3.04833e-05	-6.68821e-05	-7.32003e-05	3.09677e-05	3.26217e-05
0.087	-4.18646e-05	-3.3463e-05	-5.827e-05	-6.93549e-05	3.40069e-05	3.25464e-05
0.093	-4.57278e-05	-3.61713e-05	-5.86123e-05	-6.58163e-05	2.9925e-05	3.24743e-05
0.099	-3.66667e-05	-3.8647e-05	-4.92691e-05	-6.25536e-05	3.27647e-05	3.24071e-05
0.105	-3.70237e-05	-4.09223e-05	-6.75197e-05	-5.95398e-05	3.13965e-05	3.23456e-05
0.111	-4.77431e-05	-4.30237e-05	-6.98207e-05	-5.67509e-05	3.01133e-05	3.22906e-05
0.117	-6.31862e-05	-4.49733e-05	-4.51195e-05	-5.41658e-05	3.05289e-05	3.22424e-05
0.123	-5.21001e-05	-4.67896e-05	-4.55442e-05	-5.17656e-05	3.62456e-05	3.22013e-05
0.129	-5.00262e-05	-4.8488e-05	-3.9689e-05	-4.95336e-05	3.66766e-05	3.21672e-05
0.135	-4.99246e-05	-5.00816e-05	-5.46871e-05	-4.74548e-05	2.42088e-05	3.21401e-05
0.141	-4.73462e-05	-5.15816e-05	-5.09645e-05	-4.55156e-05	2.55735e-05	3.21198e-05
0.147	-4.91931e-05	-5.29974e-05	-5.0366e-05	-4.3704e-05	2.98827e-05	3.2106e-05
0.153	-4.82758e-05	-5.4337e-05	-4.81302e-05	-4.20091e-05	3.35585e-05	3.20986e-05
0.162	-5.41805e-05	-5.62189e-05	-3.37846e-05	-3.96646e-05	3.39348e-05	3.20987e-05
0.174	-5.48697e-05	-5.85197e-05	-2.89597e-05	-3.68632e-05	3.28718e-05	3.21184e-05
0.186	-6.51357e-05	-6.06157e-05	-4.1736e-05	-3.43803e-05	3.14482e-05	3.21582e-05
0.198	-7.68849e-05	-6.25359e-05	-4.11199e-05	-3.21678e-05	3.33576e-05	3.22158e-05
0.213	-6.10054e-05	-6.47234e-05	-3.13257e-05	-2.97227e-05	3.70365e-05	3.23101e-05
0.231	-5.08121e-05	-6.70816e-05	-2.13219e-05	-2.71776e-05	2.73822e-05	3.24513e-05
0.249	-6.97872e-05	-6.91918e-05	-2.65523e-05	-2.49776e-05	3.88538e-05	3.26182e-05
0.27	-6.87623e-05	-7.1387e-05	-2.5335e-05	-2.27611e-05	3.29431e-05	3.28403e-05
0.294	-6.34956e-05	-7.35954e-05	-1.81819e-05	-2.05964e-05	2.9951e-05	3.31238e-05
0.321	-7.48246e-05	-7.57535e-05	-2.55451e-05	-1.85312e-05	3.76459e-05	3.34738e-05
0.351	-7.09495e-05	-7.78056e-05	-1.79323e-05	-1.65977e-05	3.49372e-05	3.38937e-05
0.384	-7.92216e-05	-7.97029e-05	-2.00213e-05	-1.48172e-05	3.12014e-05	3.43863e-05
0.42	-7.65191e-05	-8.1403e-05	-1.16641e-05	-1.32055e-05	3.23308e-05	3.4953e-05
0.459	-9.24398e-05	-8.28693e-05	-1.68681e-05	-1.17753e-05	3.83083e-05	3.55949e-05
0.504	-8.91757e-05	-8.41441e-05	-6.21242e-06	-1.04598e-05	3.56484e-05	3.6364e-05
0.552	-8.44788e-05	-8.50824e-05	-9.70981e-06	-9.38401e-06	4.01008e-05	3.72106e-05
0.603	-8.61008e-05	-8.56747e-05	-9.02352e-06	-8.54893e-06	3.58298e-05	3.81324e-05
0.66	-8.52151e-05	-8.59219e-05	2.31607e-07	-7.92792e-06	3.86427e-05	3.91818e-05
0.723	-8.76793e-05	-8.57737e-05	-1.07991e-05	-7.55767e-06	4.04351e-05	4.03567e-05
0.795	-8.67293e-05	-8.51675e-05	-4.34019e-06	-7.46294e-06	4.31239e-05	4.17085e-05
0.876	-8.18134e-05	-8.40505e-05	-2.70946e-06	-7.68546e-06	4.69089e-05	4.32295e-05
0.963	-8.04138e-05	-8.24653e-05	-1.02195e-05	-8.21964e-06	4.79041e-05	4.48515e-05
1.059	-8.21442e-05	-8.03839e-05	-9.04127e-06	-9.06844e-06	5.05716e-05	4.66158e-05
1.167	-7.05312e-05	-7.77627e-05	-5.12988e-06	-1.02487e-05	5.05634e-05	4.85572e-05
1.287	-7.37714e-05	-7.46419e-05	-1.65945e-05	-1.17385e-05	5.07688e-05	5.06496e-05
1.419	-6.84096e-05	-7.10882e-05	-1.48586e-05	-1.34971e-05	5.63354e-05	5.28637e-05
1.563	-6.68485e-05	-6.71844e-05	-1.90489e-05	-1.54722e-05	5.664e-05	5.51681e-05
1.722	-6.22669e-05	-6.29407e-05	-1.88622e-05	-1.76472e-05	5.72853e-05	5.75757e-05
1.896	-6.18156e-05	-5.84549e-05	-2.3087e-05	-1.99611e-05	5.95496e-05	6.00472e-05
2.088	-5.06619e-05	-5.37523e-05	-2.6384e-05	-2.23906e-05	5.89122e-05	6.25827e-05
2.301	-4.7192e-05	-4.88702e-05	-2.86595e-05	-2.49061e-05	6.23903e-05	6.51722e-05
2.535	-4.65857e-05	-4.39198e-05	-2.74584e-05	-2.74408e-05	6.338e-05	6.77644e-05
2.793	-4.27493e-05	-3.89463e-05	-3.01075e-05	-2.99627e-05	6.50832e-05	7.03405e-05
3.075	-3.62664e-05	-3.40524e-05	-2.49628e-05	-3.24115e-05	6.72126e-05	7.28496e-05
3.384	-3.79698e-05	-2.92816e-05	-2.7357e-05	-3.47578e-05	6.96884e-05	7.52697e-05
3.726	-3.49596e-05	-2.46444e-05	-3.58587e-05	-3.69882e-05	7.43376e-05	7.75937e-05
4.104	-3.19517e-05	-2.02076e-05	-3.53125e-05	-3.90616e-05	7.67909e-05	7.97847e-05
4.518	-2.37104e-05	-1.60628e-05	-3.93571e-05	-4.09268e-05	8.07375e-05	8.17937e-05
4.974	-1.4663e-05	-1.223e-05	-3.81504e-05	-4.25668e-05	8.33034e-05	8.36072e-05
5.478	-8.74846e-06	-8.73773e-06	-4.14816e-05	-4.39607e-05	8.56257e-05	8.52072e-05
6.033	-3.57704e-06	-5.63057e-06	-3.8409e-05	-4.50826e-05	8.48855e-05	8.65692e-05
6.642	1.97666e-06	-2.93411e-06	-3.84802e-05	-4.59184e-05	8.41204e-05	8.76794e-05
7.311	2.65728e-06	-6.45446e-07	-4.118e-05	-4.64677e-05	8.61359e-05	8.85384e-05
8.049	6.86303e-07	1.25414e-06	-4.51558e-05	-4.67369e-05	8.53103e-05	8.91541e-05
8.862	6.35902e-06	2.7821e-06	-4.94922e-05	-4.67367e-05	8.63244e-05	8.95366e-05
9.756	7.94788e-06	3.96899e-06	-5.81928e-05	-4.64864e-05	9.55496e-05	8.97034e-05
10.737	7.46478e-06	4.85588e-06	-5.27153e-05	-4.60128e-05	0.000105578	8.9679e-05
11.817	6.22071e-06	5.49325e-06	-4.57079e-05	-4.53437e-05	0.000100616	8.94902e-05
13.005	2.65283e-06	5.92836e-06	-4.43544e-05	-4.451e-05	9.01741e-05	8.91651e-05
14.31	1.32238e-05	6.20711e-06	-5.21244e-05	-4.35436e-05	8.78804e-05	8.87318e-05
15.747	1.28818e-05	6.37162e-06	-4.68629e-05	-4.24711e-05	9.34199e-05	8.82146e-05
17.328	1.74053e-05	6.45634e-06	-4.16978e-05	-4.13197e-05	8.75784e-05	8.76364e-05
19.068	5.03986e-06	6.48867e-06	-4.53092e-05	-4.01124e-05	8.20173e-05	8.7016e-05
20.982	9.66535e-06	6.48876e-06	-3.62373e-05	-3.88703e-05	8.80958e-05	8.63694e-05
23.088	4.6425e-06	6.47049e-06	-3.6762e-05	-3.76115e-05	8.36525e-05	8.57094e-05
25.407	1.24419e-05	6.44269e-06	-3.92441e-05	-3.63513e-05	8.61195e-05	8.50464e-05
27.957	8.62676e-06	6.41071e-06	-3.35502e-05	-3.5107e-05	8.34893e-05	8.43906e-05
30.762	7.50923e-06	6.37752e-06	-4.17076e-05	-3.38927e-05	9.18164e-05	8.37502e-05
33.849	4.86249e-06	6.34473e-06	-3.87612e-05	-3.2722e-05	8.56201e-05	8.31325e-05
37.245	7.15775e-06	6.31329e-06	-3.09498e-05	-3.16091e-05	8.71108e-05	8.25453e-05
40.98	8.04616e-06	6.28375e-06	-3.06063e-05	-3.05667e-05	8.23526e-05	8.19952e-05
45.087	5.34212e-06	6.25651e-06	-3.0434e-05	-2.96061e-05	8.30393e-05	8.14883e-05
49.605	2.67782e-06	6.23183e-06	-3.18389e-05	-2.8736e-05	8.57801e-05	8.10291e-05
54.576	2.65752e-06	6.20989e-06	-2.71584e-05	-2.79629e-05	8.02059e-05	8.06212e-05
60.045	2.79499e-06	6.19082e-06	-2.49099e-05	-2.72905e-05	7.63836e-05	8.02663e-05
66.063	8.81293e-06	6.17461e-06	-2.8896e-05	-2.67192e-05	7.72784e-05	7.99649e-05
72.684	4.12126e-06	6.1612e-06	-2.59201e-05	-2.62464e-05	8.10718e-05	7.97154e-05
79.965	5.26531e-06	6.15041e-06	-2.25768e-05	-2.58661e-05	7.49649e-05	7.95147e-05
87.975	5.9293e-06	6.142e-06	-2.4387e-05	-2.55695e-05	7.87787e-05	7.93582e-05
96.786	2.18336e-06	6.13566e-06	-2.3208e-05	-2.5346e-05	7.88932e-05	7.92402e-05
106.476	3.85236e-06	6.13106e-06	-2.01354e-05	-2.51839e-05	7.45356e-05	7.91547e-05
117.138	4.19757e-06	6.12786e-06	-2.19179e-05	-2.5071e-05	7.53321e-05	7.90951e-05
128.868	6.95538e-06	6.12573e-06	-2.00087e-05	-2.4996e-05	7.57389e-05	7.90555e-05

## Sheet: Figure 2b
Column1	Column2	Column3	Column4
Wavenumber (cm-1)	340 microseconds (OD)	2.5 milliseconds (OD)	Steady State (OD)
1779.89	-2.15283e-06	3.48618e-06	5.87613e-06
1779.66	-1.31379e-06	3.56816e-06	5.45441e-06
1779.42	-4.7208e-07	3.60471e-06	4.99301e-06
1779.19	3.6558e-07	3.59458e-06	4.49362e-06
1778.96	1.1922e-06	3.53732e-06	3.95853e-06
1778.73	2.00055e-06	3.43337e-06	3.39059e-06
1778.49	2.78321e-06	3.28404e-06	2.79324e-06
1778.26	3.53262e-06	3.09158e-06	2.17047e-06
1778.03	4.24114e-06	2.85915e-06	1.52674e-06
1777.8	4.90111e-06	2.59083e-06	8.66977e-07
1777.56	5.50493e-06	2.29158e-06	1.96521e-07
1777.33	6.04513e-06	1.96719e-06	-4.78962e-07
1777.1	6.51449e-06	1.62425e-06	-1.15353e-06
1776.87	6.90604e-06	1.27001e-06	-1.82106e-06
1776.64	7.21325e-06	9.1236e-07	-2.47529e-06
1776.4	7.43005e-06	5.59665e-07	-3.10994e-06
1776.17	7.55095e-06	2.20676e-07	-3.71878e-06
1775.94	7.5711e-06	-9.56147e-08	-4.29572e-06
1775.71	7.48644e-06	-3.80107e-07	-4.83491e-06
1775.47	7.2937e-06	-6.23742e-07	-5.33079e-06
1775.24	6.99053e-06	-8.17652e-07	-5.77821e-06
1775.01	6.57557e-06	-9.53316e-07	-6.17248e-06
1774.78	6.04847e-06	-1.02271e-06	-6.50947e-06
1774.54	5.40998e-06	-1.01846e-06	-6.78567e-06
1774.31	4.66197e-06	-9.33975e-07	-6.99821e-06
1774.08	3.80745e-06	-7.63607e-07	-7.14496e-06
1773.85	2.85063e-06	-5.02751e-07	-7.22457e-06
1773.61	1.79684e-06	-1.47966e-07	-7.23644e-06
1773.38	6.52571e-07	3.02928e-07	-7.18082e-06
1773.15	-5.74559e-07	8.50772e-07	-7.05873e-06
1772.92	-1.87588e-06	1.49501e-06	-6.87204e-06
1772.68	-3.24171e-06	2.23365e-06	-6.62339e-06
1772.45	-4.66145e-06	3.06326e-06	-6.31619e-06
1772.22	-6.12365e-06	3.97894e-06	-5.95456e-06
1771.99	-7.61615e-06	4.9744e-06	-5.5433e-06
1771.75	-9.12617e-06	6.04197e-06	-5.08783e-06
1771.52	-1.06405e-05	7.1727e-06	-4.59407e-06
1771.29	-1.21454e-05	8.35645e-06	-4.06844e-06
1771.06	-1.36273e-05	9.58202e-06	-3.51771e-06
1770.83	-1.50722e-05	1.08373e-05	-2.94892e-06
1770.59	-1.64665e-05	1.21093e-05	-2.36932e-06
1770.36	-1.77967e-05	1.33845e-05	-1.78621e-06
1770.13	-1.90499e-05	1.4649e-05	-1.20689e-06
1769.9	-2.02137e-05	1.58886e-05	-6.3854e-07
1769.66	-2.12766e-05	1.7089e-05	-8.81286e-08
1769.43	-2.22277e-05	1.82363e-05	4.37695e-07
1769.2	-2.30575e-05	1.93167e-05	9.32684e-07
1768.97	-2.37574e-05	2.03172e-05	1.39107e-06
1768.73	-2.43203e-05	2.12253e-05	1.80767e-06
1768.5	-2.47403e-05	2.20298e-05	2.1779e-06
1768.27	-2.50132e-05	2.27204e-05	2.4979e-06
1768.04	-2.51361e-05	2.32881e-05	2.76452e-06
1767.8	-2.51078e-05	2.37255e-05	2.97541e-06
1767.57	-2.49289e-05	2.40266e-05	3.12902e-06
1767.34	-2.46013e-05	2.41872e-05	3.22461e-06
1767.11	-2.41289e-05	2.42048e-05	3.26228e-06
1766.87	-2.35169e-05	2.40788e-05	3.24291e-06
1766.64	-2.27722e-05	2.38102e-05	3.1682e-06
1766.41	-2.19033e-05	2.34022e-05	3.04061e-06
1766.18	-2.09199e-05	2.28595e-05	2.8633e-06
1765.95	-1.98331e-05	2.2189e-05	2.6401e-06
1765.71	-1.86551e-05	2.13989e-05	2.37546e-06
1765.48	-1.73993e-05	2.04992e-05	2.07434e-06
1765.25	-1.608e-05	1.95015e-05	1.74217e-06
1765.02	-1.47119e-05	1.84187e-05	1.38475e-06
1764.78	-1.33107e-05	1.72647e-05	1.00817e-06
1764.55	-1.18922e-05	1.60548e-05	6.18712e-07
1764.32	-1.04724e-05	1.48047e-05	2.22763e-07
1764.09	-9.0675e-06	1.3531e-05	-1.73284e-07
1763.85	-7.69326e-06	1.22505e-05	-5.63118e-07
1763.62	-6.36518e-06	1.09803e-05	-9.40606e-07
1763.39	-5.09817e-06	9.73732e-06	-1.29988e-06
1763.16	-3.90636e-06	8.53816e-06	-1.6354e-06
1762.92	-2.80298e-06	7.39887e-06	-1.94209e-06
1762.69	-1.80013e-06	6.33473e-06	-2.21532e-06
1762.46	-9.08678e-07	5.35998e-06	-2.45105e-06
1762.23	-1.38116e-07	4.48767e-06	-2.64584e-06
1761.99	5.03573e-07	3.72941e-06	-2.79691e-06
1761.76	1.01001e-06	3.09526e-06	-2.90215e-06
1761.53	1.37649e-06	2.5935e-06	-2.96019e-06
1761.3	1.60007e-06	2.23056e-06	-2.97035e-06
1761.06	1.67955e-06	2.01088e-06	-2.93271e-06
1760.83	1.61556e-06	1.93684e-06	-2.84805e-06
1760.6	1.41048e-06	2.00873e-06	-2.71784e-06
1760.37	1.06848e-06	2.2247e-06	-2.54423e-06
1760.14	5.95381e-07	2.58077e-06	-2.32996e-06
1759.9	-1.35303e-09	3.07091e-06	-2.07838e-06
1759.67	-7.12754e-07	3.68706e-06	-1.79333e-06
1759.44	-1.52846e-06	4.41928e-06	-1.4791e-06
1759.21	-2.43685e-06	5.25584e-06	-1.14038e-06
1758.97	-3.42521e-06	6.18338e-06	-7.8211e-07
1758.74	-4.47991e-06	7.18712e-06	-4.09489e-07
1758.51	-5.58657e-06	8.25105e-06	-2.78274e-08
1758.28	-6.73027e-06	9.35811e-06	3.57512e-07
1758.04	-7.89574e-06	1.04905e-05	7.41205e-07
1757.81	-9.0676e-06	1.16299e-05	1.11805e-06
1757.58	-1.02305e-05	1.27576e-05	1.48303e-06
1757.35	-1.13695e-05	1.38552e-05	1.83144e-06
1757.11	-1.247e-05	1.49042e-05	2.15887e-06
1756.88	-1.35181e-05	1.58868e-05	2.46138e-06
1756.65	-1.4501e-05	1.67861e-05	2.73544e-06
1756.42	-1.54066e-05	1.75862e-05	2.97808e-06
1756.18	-1.62244e-05	1.82723e-05	3.18686e-06
1755.95	-1.69451e-05	1.88312e-05	3.35993e-06
1755.72	-1.75608e-05	1.92517e-05	3.49604e-06
1755.49	-1.80654e-05	1.9524e-05	3.59456e-06
1755.26	-1.84543e-05	1.96408e-05	3.65547e-06
1755.02	-1.8725e-05	1.95966e-05	3.67935e-06
1754.79	-1.88765e-05	1.93884e-05	3.66736e-06
1754.56	-1.89096e-05	1.90155e-05	3.6212e-06
1754.33	-1.88272e-05	1.84796e-05	3.54311e-06
1754.09	-1.86338e-05	1.77846e-05	3.43577e-06
1753.86	-1.83356e-05	1.6937e-05	3.30229e-06
1753.63	-1.79405e-05	1.59454e-05	3.14611e-06
1753.4	-1.74581e-05	1.48208e-05	2.97098e-06
1753.16	-1.68992e-05	1.35761e-05	2.78086e-06
1752.93	-1.62759e-05	1.22262e-05	2.57984e-06
1752.7	-1.56016e-05	1.07878e-05	2.3721e-06
1752.47	-1.48905e-05	9.2791e-06	2.16183e-06
1752.23	-1.41577e-05	7.71962e-06	1.9531e-06
1752	-1.34188e-05	6.13006e-06	1.74988e-06
1751.77	-1.26896e-05	4.53188e-06	1.55589e-06
1751.54	-1.19864e-05	2.94716e-06	1.37461e-06
1751.3	-1.1325e-05	1.39823e-06	1.20916e-06
1751.07	-1.07212e-05	-9.25431e-08	1.06226e-06
1750.84	-1.01903e-05	-1.5031e-06	9.36234e-07
1750.61	-9.74671e-06	-2.81195e-06	8.32911e-07
1750.37	-9.40399e-06	-3.99843e-06	7.53637e-07
1750.14	-9.17463e-06	-5.04302e-06	6.9924e-07
1749.91	-9.06978e-06	-5.92755e-06	6.70028e-07
1749.68	-9.09915e-06	-6.63549e-06	6.65787e-07
1749.45	-9.27085e-06	-7.15215e-06	6.8579e-07
1749.21	-9.59123e-06	-7.46487e-06	7.28822e-07
1748.98	-1.00648e-05	-7.56321e-06	7.93202e-07
1748.75	-1.06943e-05	-7.4391e-06	8.76828e-07
1748.52	-1.14801e-05	-7.08697e-06	9.77215e-07
1748.28	-1.24211e-05	-6.50378e-06	1.09156e-06
1748.05	-1.35137e-05	-5.68914e-06	1.21678e-06
1747.82	-1.47526e-05	-4.64532e-06	1.3496e-06
1747.59	-1.61303e-05	-3.3772e-06	1.48663e-06
1747.35	-1.76377e-05	-1.89226e-06	1.62438e-06
1747.12	-1.92635e-05	-2.00503e-07	1.7594e-06
1746.89	-2.09952e-05	1.68569e-06	1.88834e-06
1746.66	-2.28184e-05	3.75166e-06	2.00797e-06
1746.42	-2.47174e-05	5.98066e-06	2.11533e-06
1746.19	-2.66753e-05	8.35404e-06	2.20774e-06
1745.96	-2.86743e-05	1.08515e-05	2.28286e-06
1745.73	-3.06956e-05	1.34512e-05	2.33881e-06
1745.49	-3.27201e-05	1.61303e-05	2.37413e-06
1745.26	-3.4728e-05	1.88649e-05	2.38788e-06
1745.03	-3.66997e-05	2.16304e-05	2.37964e-06
1744.8	-3.86155e-05	2.44021e-05	2.34956e-06
1744.56	-4.04561e-05	2.7155e-05	2.29832e-06
1744.33	-4.22029e-05	2.98644e-05	2.22718e-06
1744.1	-4.38379e-05	3.25062e-05	2.13794e-06
1743.87	-4.53444e-05	3.50568e-05	2.03291e-06
1743.64	-4.67066e-05	3.74939e-05	1.91489e-06
1743.4	-4.79105e-05	3.97965e-05	1.78713e-06
1743.17	-4.89432e-05	4.19448e-05	1.65325e-06
1742.94	-4.9794e-05	4.39209e-05	1.51719e-06
1742.71	-5.04538e-05	4.57088e-05	1.38314e-06
1742.47	-5.09156e-05	4.72944e-05	1.25544e-06
1742.24	-5.11742e-05	4.86659e-05	1.13854e-06
1742.01	-5.12269e-05	4.98135e-05	1.03685e-06
1741.78	-5.10729e-05	5.073e-05	9.54684e-07
1741.54	-5.07136e-05	5.14104e-05	8.96166e-07
1741.31	-5.01525e-05	5.1852e-05	8.65121e-07
1741.08	-4.93952e-05	5.20544e-05	8.64993e-07
1740.85	-4.84493e-05	5.20196e-05	8.98756e-07
1740.61	-4.73245e-05	5.17518e-05	9.68831e-07
1740.38	-4.6032e-05	5.12572e-05	1.07701e-06
1740.15	-4.45848e-05	5.05439e-05	1.2244e-06
1739.92	-4.29975e-05	4.96221e-05	1.41134e-06
1739.68	-4.12858e-05	4.85033e-05	1.6374e-06
1739.45	-3.94668e-05	4.72007e-05	1.90132e-06
1739.22	-3.75583e-05	4.57288e-05	2.20098e-06
1738.99	-3.5579e-05	4.41031e-05	2.53343e-06
1738.76	-3.3548e-05	4.23398e-05	2.89491e-06
1738.52	-3.14845e-05	4.04562e-05	3.28082e-06
1738.29	-2.94082e-05	3.84697e-05	3.68583e-06
1738.06	-2.73381e-05	3.63979e-05	4.1039e-06
1737.83	-2.52931e-05	3.42588e-05	4.52835e-06
1737.59	-2.32914e-05	3.20698e-05	4.952e-06
1737.36	-2.13504e-05	2.98484e-05	5.36719e-06
1737.13	-1.94863e-05	2.76112e-05	5.76598e-06
1736.9	-1.77144e-05	2.53744e-05	6.14019e-06
1736.66	-1.60485e-05	2.31534e-05	6.48161e-06
1736.43	-1.45008e-05	2.09627e-05	6.78206e-06
1736.2	-1.3082e-05	1.88156e-05	7.0336e-06
1735.97	-1.18012e-05	1.67246e-05	7.22863e-06
1735.73	-1.06656e-05	1.47011e-05	7.36004e-06
1735.5	-9.68045e-06	1.2755e-05	7.42135e-06
1735.27	-8.84951e-06	1.08956e-05	7.40686e-06
1735.04	-8.17451e-06	9.1305e-06	7.31171e-06
1734.8	-7.65543e-06	7.46665e-06	7.13209e-06
1734.57	-7.29057e-06	5.90972e-06	6.86524e-06
1734.34	-7.07656e-06	4.4644e-06	6.5096e-06
1734.11	-7.00854e-06	3.13451e-06	6.06483e-06
1733.87	-7.08022e-06	1.92299e-06	5.53191e-06
1733.64	-7.28407e-06	8.32059e-07	4.9131e-06
1733.41	-7.61145e-06	-1.36736e-07	4.21199e-06
1733.18	-8.05281e-06	-9.82393e-07	3.43349e-06
1732.95	-8.59782e-06	-1.70437e-06	2.58378e-06
1732.71	-9.23559e-06	-2.30249e-06	1.67024e-06
1732.48	-9.95487e-06	-2.77686e-06	7.01401e-07
1732.25	-1.07442e-05	-3.1278e-06	-3.13143e-07
1732.02	-1.15921e-05	-3.35574e-06	-1.36287e-06
1731.78	-1.24871e-05	-3.46122e-06	-2.43645e-06
1731.55	-1.34184e-05	-3.4448e-06	-3.52185e-06
1731.32	-1.43754e-05	-3.30704e-06	-4.60652e-06
1731.09	-1.5348e-05	-3.04854e-06	-5.67754e-06
1730.85	-1.63271e-05	-2.66986e-06	-6.72178e-06
1730.62	-1.73044e-05	-2.1716e-06	-7.72604e-06
1730.39	-1.82721e-05	-1.5544e-06	-8.67726e-06
1730.16	-1.9224e-05	-8.18993e-07	-9.56267e-06
1729.92	-2.01544e-05	3.37242e-08	-1.03699e-05
1729.69	-2.10588e-05	1.00264e-06	-1.10873e-05
1729.46	-2.19339e-05	2.08635e-06	-1.17037e-05
1729.23	-2.27772e-05	3.28307e-06	-1.22092e-05
1728.99	-2.35872e-05	4.59052e-06	-1.25945e-05
1728.76	-2.43636e-05	6.0059e-06	-1.28518e-05
1728.53	-2.51066e-05	7.52571e-06	-1.29742e-05
1728.3	-2.58176e-05	9.14574e-06	-1.29563e-05
1728.07	-2.64984e-05	1.08609e-05	-1.27939e-05
1727.83	-2.71515e-05	1.26654e-05	-1.24844e-05
1727.6	-2.77801e-05	1.45521e-05	-1.20264e-05
1727.37	-2.83875e-05	1.65131e-05	-1.14202e-05
1727.14	-2.89776e-05	1.85394e-05	-1.06675e-05
1726.9	-2.95543e-05	2.06208e-05	-9.77136e-06
1726.67	-3.01215e-05	2.2746e-05	-8.73624e-06
1726.44	-3.06833e-05	2.49027e-05	-7.56802e-06
1726.21	-3.12434e-05	2.70774e-05	-6.27384e-06
1725.97	-3.18054e-05	2.92557e-05	-4.86207e-06
1725.74	-3.23726e-05	3.1422e-05	-3.34217e-06
1725.51	-3.29476e-05	3.356e-05	-1.72465e-06
1725.28	-3.35328e-05	3.56526e-05	-2.08947e-08
1725.04	-3.413e-05	3.76821e-05	1.75693e-06
1724.81	-3.47401e-05	3.96303e-05	3.59599e-06
1724.58	-3.53637e-05	4.14788e-05	5.48299e-06
1724.35	-3.60005e-05	4.3209e-05	7.40423e-06
1724.11	-3.66496e-05	4.48024e-05	9.34581e-06
1723.88	-3.73093e-05	4.62409e-05	1.12938e-05
1723.65	-3.79774e-05	4.75072e-05	1.32342e-05
1723.42	-3.8651e-05	4.85844e-05	1.51535e-05
1723.18	-3.93265e-05	4.94573e-05	1.70384e-05
1722.95	-3.99999e-05	5.01115e-05	1.88762e-05
1722.72	-4.06665e-05	5.05347e-05	2.06546e-05
1722.49	-4.13216e-05	5.07162e-05	2.23625e-05
1722.26	-4.19598e-05	5.06476e-05	2.39894e-05
1722.02	-4.25758e-05	5.03228e-05	2.55258e-05
1721.79	-4.31639e-05	4.97384e-05	2.69634e-05
1721.56	-4.37189e-05	4.88937e-05	2.8295e-05
1721.33	-4.42352e-05	4.77912e-05	2.95147e-05
1721.09	-4.47079e-05	4.64362e-05	3.06178e-05
1720.86	-4.51323e-05	4.48375e-05	3.16007e-05
1720.63	-4.55041e-05	4.30069e-05	3.24616e-05
1720.4	-4.582e-05	4.09597e-05	3.31994e-05
1720.16	-4.6077e-05	3.87145e-05	3.38146e-05
1719.93	-4.62733e-05	3.6293e-05	3.4309e-05
1719.7	-4.64078e-05	3.372e-05	3.46853e-05
1719.47	-4.64805e-05	3.10232e-05	3.49473e-05
1719.23	-4.64925e-05	2.82332e-05	3.51e-05
1719	-4.64461e-05	2.53827e-05	3.5149e-05
1718.77	-4.63446e-05	2.25068e-05	3.51009e-05
1718.54	-4.61925e-05	1.96424e-05	3.49628e-05
1718.3	-4.59957e-05	1.68276e-05	3.47422e-05
1718.07	-4.5761e-05	1.41017e-05	3.44471e-05
1717.84	-4.54964e-05	1.15044e-05	3.40858e-05
1717.61	-4.52108e-05	9.07544e-06	3.36666e-05
1717.37	-4.49144e-05	6.85434e-06	3.31975e-05
1717.14	-4.46179e-05	4.87957e-06	3.26868e-05
1716.91	-4.43328e-05	3.18825e-06	3.2142e-05
1716.68	-4.40712e-05	1.81564e-06	3.15707e-05
1716.45	-4.38458e-05	7.94675e-07	3.09795e-05
1716.21	-4.36694e-05	1.55492e-07	3.03747e-05
1715.98	-4.35548e-05	-7.49648e-08	2.97618e-05
1715.75	-4.35149e-05	1.26659e-07	2.91457e-05
1715.52	-4.35623e-05	7.79787e-07	2.85305e-05
1715.28	-4.3709e-05	1.8996e-06	2.79195e-05
1715.05	-4.39666e-05	3.49681e-06	2.73151e-05
1714.82	-4.43457e-05	5.5774e-06	2.67192e-05
1714.59	-4.48558e-05	8.14253e-06	2.61327e-05
1714.35	-4.55054e-05	1.11884e-05	2.5556e-05
1714.12	-4.63017e-05	1.47063e-05	2.49887e-05
1713.89	-4.72502e-05	1.86826e-05	2.44299e-05
1713.66	-4.83551e-05	2.30985e-05	2.38783e-05
1713.42	-4.96185e-05	2.79308e-05	2.3332e-05
1713.19	-5.10409e-05	3.31515e-05	2.27888e-05
1712.96	-5.26211e-05	3.87284e-05	2.22465e-05
1712.73	-5.43556e-05	4.46251e-05	2.17025e-05
1712.49	-5.62391e-05	5.08016e-05	2.11543e-05
1712.26	-5.82644e-05	5.72144e-05	2.05995e-05
1712.03	-6.0422e-05	6.38169e-05	2.00358e-05
1711.8	-6.27008e-05	7.05601e-05	1.94611e-05
1711.57	-6.50876e-05	7.73928e-05	1.88738e-05
1711.33	-6.75675e-05	8.4262e-05	1.82724e-05
1711.1	-7.01236e-05	9.11137e-05	1.76563e-05
1710.87	-7.27378e-05	9.78931e-05	1.70249e-05
1710.64	-7.53902e-05	0.000104545	1.63785e-05
1710.4	-7.80596e-05	0.000111015	1.57178e-05
1710.17	-8.07236e-05	0.000117249	1.50442e-05
1709.94	-8.3359e-05	0.000123194	1.43595e-05
1709.71	-8.59416e-05	0.0001288	1.36663e-05
1709.47	-8.84466e-05	0.000134017	1.29675e-05
1709.24	-9.08489e-05	0.000138799	1.22666e-05
1709.01	-9.31232e-05	0.000143104	1.15675e-05
1708.78	-9.52443e-05	0.000146892	1.08746e-05
1708.54	-9.71872e-05	0.000150127	1.01923e-05
1708.31	-9.89275e-05	0.000152778	9.5256e-06
1708.08	-0.000100442	0.000154817	8.87932e-06
1707.85	-0.000101707	0.000156222	8.25843e-06
1707.61	-0.000102703	0.000156975	7.6678e-06
1707.38	-0.000103408	0.000157064	7.11211e-06
1707.15	-0.000103806	0.000156483	6.59574e-06
1706.92	-0.000103879	0.000155229	6.12267e-06
1706.68	-0.000103614	0.000153305	5.69641e-06
1706.45	-0.000102999	0.000150721	5.31982e-06
1706.22	-0.000102025	0.000147492	4.9951e-06
1705.99	-0.000100686	0.000143637	4.72368e-06
1705.76	-9.89771e-05	0.000139181	4.50612e-06
1705.52	-9.68985e-05	0.000134154	4.34207e-06
1705.29	-9.44524e-05	0.000128591	4.23026e-06
1705.06	-9.16443e-05	0.00012253	4.16839e-06
1704.83	-8.84829e-05	0.000116017	4.15319e-06
1704.59	-8.49801e-05	0.000109097	4.18038e-06
1704.36	-8.11509e-05	0.000101822	4.24471e-06
1704.13	-7.70137e-05	9.42453e-05	4.33999e-06
1703.9	-7.25898e-05	8.64245e-05	4.45916e-06
1703.66	-6.79036e-05	7.84181e-05	4.59436e-06
1703.43	-6.29823e-05	7.02867e-05	4.73704e-06
1703.2	-5.78558e-05	6.2092e-05	4.87808e-06
1702.97	-5.25566e-05	5.38965e-05	5.00789e-06
1702.73	-4.71192e-05	4.57627e-05	5.11662e-06
1702.5	-4.15805e-05	3.77525e-05	5.19428e-06
1702.27	-3.59786e-05	2.99271e-05	5.2309e-06
1702.04	-3.03533e-05	2.23458e-05	5.21676e-06
1701.8	-2.47453e-05	1.5066e-05	5.14258e-06
1701.57	-1.91959e-05	8.14225e-06	4.99966e-06
1701.34	-1.37467e-05	1.6261e-06	4.78013e-06
1701.11	-8.43898e-06	-4.43468e-06	4.4771e-06
1700.88	-3.31356e-06	-9.99642e-06	4.08488e-06
1700.64	1.58988e-06	-1.502e-05	3.59909e-06
1700.41	6.23314e-06	-1.94712e-05	3.01689e-06
1700.18	1.05799e-05	-2.33212e-05	2.33705e-06

## Sheet: Figure 2c
Column1	Column2	Column3	Column4
Wavenumber (cm-1)	340 microseconds (OD)	2.5 milliseconds (OD)	Steady State (OD)
1609.78	4.91988e-05	-2.9586e-05	1.6647e-05
1609.54	4.80579e-05	-2.80428e-05	1.49998e-05
1609.31	4.69098e-05	-2.63252e-05	1.34268e-05
1609.08	4.57538e-05	-2.44703e-05	1.19267e-05
1608.85	4.45902e-05	-2.2517e-05	1.04963e-05
1608.62	4.34201e-05	-2.05064e-05	9.13141e-06
1608.38	4.22453e-05	-1.848e-05	7.82652e-06
1608.15	4.10684e-05	-1.64799e-05	6.57527e-06
1607.92	3.98925e-05	-1.45477e-05	5.3705e-06
1607.69	3.87215e-05	-1.2724e-05	4.20449e-06
1607.45	3.75596e-05	-1.10475e-05	3.06913e-06
1607.22	3.64114e-05	-9.55489e-06	1.95612e-06
1606.99	3.52819e-05	-8.27975e-06	8.57227e-07
1606.76	3.41762e-05	-7.25238e-06	-2.35616e-07
1606.52	3.30997e-05	-6.49927e-06	-1.33006e-06
1606.29	3.20576e-05	-6.04266e-06	-2.43321e-06
1606.06	3.10553e-05	-5.90028e-06	-3.55142e-06
1605.83	3.0098e-05	-6.0851e-06	-4.69024e-06
1605.59	2.91906e-05	-6.60512e-06	-5.85422e-06
1605.36	2.8338e-05	-7.46333e-06	-7.04685e-06
1605.13	2.75446e-05	-8.65764e-06	-8.2705e-06
1604.9	2.68146e-05	-1.0181e-05	-9.52634e-06
1604.66	2.61518e-05	-1.20215e-05	-1.08143e-05
1604.43	2.55594e-05	-1.41626e-05	-1.21333e-05
1604.2	2.50404e-05	-1.65834e-05	-1.34808e-05
1603.97	2.45972e-05	-1.9259e-05	-1.48533e-05
1603.73	2.42318e-05	-2.21609e-05	-1.62462e-05
1603.5	2.39456e-05	-2.52573e-05	-1.7654e-05
1603.27	2.37399e-05	-2.8514e-05	-1.90703e-05
1603.04	2.3615e-05	-3.18946e-05	-2.0488e-05
1602.81	2.35713e-05	-3.5361e-05	-2.18993e-05
1602.57	2.36084e-05	-3.88742e-05	-2.32963e-05
1602.34	2.37256e-05	-4.23949e-05	-2.46705e-05
1602.11	2.39221e-05	-4.58839e-05	-2.60136e-05
1601.88	2.41963e-05	-4.93029e-05	-2.73171e-05
1601.64	2.45468e-05	-5.26148e-05	-2.85731e-05
1601.41	2.49717e-05	-5.57845e-05	-2.97739e-05
1601.18	2.54687e-05	-5.87793e-05	-3.09125e-05
1600.95	2.60356e-05	-6.15692e-05	-3.19826e-05
1600.71	2.667e-05	-6.41278e-05	-3.2979e-05
1600.48	2.73691e-05	-6.6432e-05	-3.38972e-05
1600.25	2.81304e-05	-6.84629e-05	-3.47342e-05
1600.02	2.8951e-05	-7.02056e-05	-3.5488e-05
1599.78	2.9828e-05	-7.16498e-05	-3.61579e-05
1599.55	3.07585e-05	-7.27894e-05	-3.67448e-05
1599.32	3.17395e-05	-7.36231e-05	-3.72508e-05
1599.09	3.27682e-05	-7.41539e-05	-3.76795e-05
1598.85	3.38414e-05	-7.43895e-05	-3.80357e-05
1598.62	3.49561e-05	-7.43417e-05	-3.83258e-05
1598.39	3.61093e-05	-7.40264e-05	-3.85573e-05
1598.16	3.72979e-05	-7.34632e-05	-3.8739e-05
1597.92	3.85188e-05	-7.26754e-05	-3.88807e-05
1597.69	3.97686e-05	-7.16893e-05	-3.89933e-05
1597.46	4.10442e-05	-7.05339e-05	-3.90884e-05
1597.23	4.23421e-05	-6.92404e-05	-3.91783e-05
1597	4.36589e-05	-6.78419e-05	-3.92758e-05
1596.76	4.49909e-05	-6.63728e-05	-3.93939e-05
1596.53	4.63343e-05	-6.48682e-05	-3.95459e-05
1596.3	4.76853e-05	-6.33634e-05	-3.9745e-05
1596.07	4.90395e-05	-6.18935e-05	-4.00038e-05
1595.83	5.03929e-05	-6.04928e-05	-4.03349e-05
1595.6	5.17407e-05	-5.91944e-05	-4.07498e-05
1595.37	5.30783e-05	-5.80293e-05	-4.12593e-05
1595.14	5.44008e-05	-5.70267e-05	-4.1873e-05
1594.9	5.57029e-05	-5.62129e-05	-4.25995e-05
1594.67	5.69794e-05	-5.56111e-05	-4.34458e-05
1594.44	5.82247e-05	-5.52412e-05	-4.44173e-05
1594.21	5.9433e-05	-5.51194e-05	-4.55179e-05
1593.97	6.05987e-05	-5.52581e-05	-4.67495e-05
1593.74	6.17157e-05	-5.56653e-05	-4.81122e-05
1593.51	6.2778e-05	-5.63452e-05	-4.96043e-05
1593.28	6.37796e-05	-5.72973e-05	-5.1222e-05
1593.04	6.47145e-05	-5.85172e-05	-5.29595e-05
1592.81	6.55768e-05	-5.99959e-05	-5.48092e-05
1592.58	6.63607e-05	-6.17205e-05	-5.67614e-05
1592.35	6.70604e-05	-6.36743e-05	-5.88047e-05
1592.12	6.76707e-05	-6.58366e-05	-6.09258e-05
1591.88	6.81865e-05	-6.81837e-05	-6.31101e-05
1591.65	6.8603e-05	-7.06885e-05	-6.53412e-05
1591.42	6.89161e-05	-7.33215e-05	-6.76017e-05
1591.19	6.91218e-05	-7.60508e-05	-6.98729e-05
1590.95	6.9217e-05	-7.88428e-05	-7.21353e-05
1590.72	6.9199e-05	-8.16627e-05	-7.43688e-05
1590.49	6.90658e-05	-8.44747e-05	-7.65527e-05
1590.26	6.8816e-05	-8.72429e-05	-7.86664e-05
1590.02	6.84491e-05	-8.99316e-05	-8.06891e-05
1589.79	6.79652e-05	-9.25057e-05	-8.26006e-05
1589.56	6.73653e-05	-9.49316e-05	-8.4381e-05
1589.33	6.66509e-05	-9.71771e-05	-8.60114e-05
1589.09	6.58247e-05	-9.92123e-05	-8.7474e-05
1588.86	6.48899e-05	-0.00010101	-8.87523e-05
1588.63	6.38506e-05	-0.000102546	-8.9831e-05
1588.4	6.27115e-05	-0.000103799	-9.06969e-05
1588.16	6.14783e-05	-0.000104751	-9.13385e-05
1587.93	6.01572e-05	-0.00010539	-9.17461e-05
1587.7	5.87551e-05	-0.000105704	-9.19126e-05
1587.47	5.72795e-05	-0.000105689	-9.18326e-05
1587.23	5.57384e-05	-0.000105344	-9.15035e-05
1587	5.41403e-05	-0.00010467	-9.09247e-05
1586.77	5.24941e-05	-0.000103675	-9.00982e-05
1586.54	5.08092e-05	-0.000102369	-8.90281e-05
1586.31	4.9095e-05	-0.000100768	-8.77209e-05
1586.07	4.73613e-05	-9.88891e-05	-8.61856e-05
1585.84	4.56178e-05	-9.67547e-05	-8.4433e-05
1585.61	4.38744e-05	-9.43894e-05	-8.2476e-05
1585.38	4.2141e-05	-9.18206e-05	-8.03295e-05
1585.14	4.0427e-05	-8.90782e-05	-7.801e-05
1584.91	3.87421e-05	-8.6194e-05	-7.55356e-05
1584.68	3.70954e-05	-8.32014e-05	-7.29256e-05
1584.45	3.54957e-05	-8.01347e-05	-7.02008e-05
1584.21	3.39514e-05	-7.70291e-05	-6.73823e-05
1583.98	3.24704e-05	-7.39199e-05	-6.44925e-05
1583.75	3.10603e-05	-7.08422e-05	-6.15537e-05
1583.52	2.97277e-05	-6.78302e-05	-5.85888e-05
1583.28	2.84789e-05	-6.49173e-05	-5.56202e-05
1583.05	2.73196e-05	-6.21353e-05	-5.26705e-05
1582.82	2.62547e-05	-5.95141e-05	-4.97615e-05
1582.59	2.52883e-05	-5.70812e-05	-4.69141e-05
1582.35	2.4424e-05	-5.48618e-05	-4.41485e-05
1582.12	2.36648e-05	-5.28781e-05	-4.14837e-05
1581.89	2.30126e-05	-5.11493e-05	-3.89371e-05
1581.66	2.24692e-05	-4.96912e-05	-3.65249e-05
1581.43	2.20352e-05	-4.85164e-05	-3.42612e-05
1581.19	2.17109e-05	-4.76336e-05	-3.21587e-05
1580.96	2.14959e-05	-4.70482e-05	-3.02278e-05
1580.73	2.13893e-05	-4.67619e-05	-2.84772e-05
1580.5	2.13898e-05	-4.67728e-05	-2.69134e-05
1580.26	2.14954e-05	-4.70754e-05	-2.55405e-05
1580.03	2.17038e-05	-4.76609e-05	-2.4361e-05
1579.8	2.20125e-05	-4.85174e-05	-2.33748e-05
1579.57	2.24185e-05	-4.96297e-05	-2.258e-05
1579.33	2.29188e-05	-5.09801e-05	-2.19725e-05
1579.1	2.35098e-05	-5.25484e-05	-2.15464e-05
1578.87	2.41883e-05	-5.4312e-05	-2.12939e-05
1578.64	2.49507e-05	-5.62467e-05	-2.12054e-05
1578.4	2.57933e-05	-5.83265e-05	-2.127e-05
1578.17	2.67128e-05	-6.05244e-05	-2.1475e-05
1577.94	2.77054e-05	-6.28127e-05	-2.18069e-05
1577.71	2.87679e-05	-6.5163e-05	-2.22508e-05
1577.47	2.98969e-05	-6.75471e-05	-2.27913e-05
1577.24	3.10891e-05	-6.99369e-05	-2.34121e-05
1577.01	3.23415e-05	-7.23051e-05	-2.40966e-05
1576.78	3.3651e-05	-7.46252e-05	-2.4828e-05
1576.54	3.50148e-05	-7.68719e-05	-2.55895e-05
1576.31	3.64302e-05	-7.90217e-05	-2.63646e-05
1576.08	3.78944e-05	-8.10526e-05	-2.71371e-05
1575.85	3.94048e-05	-8.29446e-05	-2.78914e-05
1575.62	4.09587e-05	-8.46799e-05	-2.86127e-05
1575.38	4.25535e-05	-8.62429e-05	-2.92874e-05
1575.15	4.41863e-05	-8.76205e-05	-2.99026e-05
1574.92	4.58541e-05	-8.88016e-05	-3.04469e-05
1574.69	4.7554e-05	-8.97781e-05	-3.09103e-05
1574.45	4.92825e-05	-9.05436e-05	-3.1284e-05
1574.22	5.10358e-05	-9.10945e-05	-3.15608e-05
1573.99	5.28099e-05	-9.14292e-05	-3.17353e-05
1573.76	5.46003e-05	-9.15481e-05	-3.18034e-05
1573.52	5.6402e-05	-9.14535e-05	-3.17626e-05
1573.29	5.82095e-05	-9.11494e-05	-3.16122e-05
1573.06	6.00166e-05	-9.06414e-05	-3.13528e-05
1572.83	6.18166e-05	-8.9936e-05	-3.09866e-05
1572.59	6.36023e-05	-8.90411e-05	-3.05172e-05
1572.36	6.53657e-05	-8.7965e-05	-2.99495e-05
1572.13	6.70981e-05	-8.67167e-05	-2.92896e-05
1571.9	6.87902e-05	-8.53053e-05	-2.85446e-05
1571.66	7.04322e-05	-8.37399e-05	-2.77227e-05
1571.43	7.20137e-05	-8.20295e-05	-2.68328e-05
1571.2	7.35235e-05	-8.01826e-05	-2.58847e-05
1570.97	7.49502e-05	-7.8207e-05	-2.48883e-05
1570.73	7.62818e-05	-7.61098e-05	-2.38544e-05
1570.5	7.75061e-05	-7.38972e-05	-2.27936e-05
1570.27	7.86106e-05	-7.15741e-05	-2.17168e-05
1570.04	7.95826e-05	-6.91446e-05	-2.06348e-05
1569.81	8.04094e-05	-6.66116e-05	-1.95582e-05
1569.57	8.10784e-05	-6.39767e-05	-1.84974e-05
1569.34	8.15772e-05	-6.12406e-05	-1.74622e-05
1569.11	8.18939e-05	-5.84027e-05	-1.64621e-05
1568.88	8.20168e-05	-5.54616e-05	-1.5506e-05
1568.64	8.19351e-05	-5.24151e-05	-1.46018e-05
1568.41	8.16386e-05	-4.926e-05	-1.37572e-05
1568.18	8.1118e-05	-4.59929e-05	-1.29788e-05
1567.95	8.03652e-05	-4.261e-05	-1.22724e-05
1567.71	7.93731e-05	-3.91074e-05	-1.16432e-05
1567.48	7.81361e-05	-3.54812e-05	-1.10955e-05
1567.25	7.66498e-05	-3.1728e-05	-1.06328e-05
1567.02	7.49115e-05	-2.78448e-05	-1.0258e-05
1566.78	7.29201e-05	-2.38297e-05	-9.97296e-06
1566.55	7.06763e-05	-1.96818e-05	-9.77923e-06
1566.32	6.81825e-05	-1.54012e-05	-9.67758e-06
1566.09	6.5443e-05	-1.09899e-05	-9.66823e-06
1565.85	6.24642e-05	-6.45153e-06	-9.75098e-06
1565.62	5.92542e-05	-1.79146e-06	-9.92515e-06
1565.39	5.58234e-05	2.98278e-06	-1.01898e-05
1565.16	5.21839e-05	7.86147e-06	-1.05436e-05
1564.93	4.83501e-05	1.28326e-05	-1.09852e-05
1564.69	4.43382e-05	1.78819e-05	-1.15129e-05
1564.46	4.01662e-05	2.29927e-05	-1.21251e-05
1564.23	3.58543e-05	2.81458e-05	-1.28201e-05
1564	3.1424e-05	3.33198e-05	-1.35963e-05
1563.76	2.68991e-05	3.84911e-05	-1.44521e-05
1563.53	2.23044e-05	4.36338e-05	-1.5386e-05
1563.3	1.76664e-05	4.87201e-05	-1.63966e-05
1563.07	1.3013e-05	5.37205e-05	-1.74826e-05
1562.83	8.37296e-06	5.86037e-05	-1.86429e-05
1562.6	3.7761e-06	6.33373e-05	-1.98765e-05
1562.37	-7.47018e-07	6.7888e-05	-2.11824e-05
1562.14	-5.16534e-06	7.22216e-05	-2.25597e-05
1561.9	-9.44751e-06	7.63038e-05	-2.40072e-05
1561.67	-1.35622e-05	8.01005e-05	-2.55241e-05
1561.44	-1.74781e-05	8.3578e-05	-2.71091e-05
1561.21	-2.11648e-05	8.67038e-05	-2.87607e-05
1560.97	-2.45922e-05	8.94465e-05	-3.04771e-05
1560.74	-2.77315e-05	9.17771e-05	-3.2256e-05
1560.51	-3.05554e-05	9.36688e-05	-3.40948e-05
1560.28	-3.30379e-05	9.50977e-05	-3.59899e-05
1560.04	-3.51552e-05	9.60433e-05	-3.79372e-05
1559.81	-3.68857e-05	9.6489e-05	-3.99316e-05
1559.58	-3.82104e-05	9.64226e-05	-4.19671e-05
1559.35	-3.9113e-05	9.58364e-05	-4.40366e-05
1559.12	-3.95805e-05	9.4728e-05	-4.61318e-05
1558.88	-3.96029e-05	9.31004e-05	-4.82434e-05
1558.65	-3.91742e-05	9.09623e-05	-5.03604e-05
1558.42	-3.82918e-05	8.83285e-05	-5.24707e-05
1558.19	-3.69574e-05	8.52197e-05	-5.45608e-05
1557.95	-3.51765e-05	8.16631e-05	-5.66157e-05
1557.72	-3.2959e-05	7.76918e-05	-5.86193e-05
1557.49	-3.03189e-05	7.33453e-05	-6.05537e-05
1557.26	-2.72745e-05	6.86688e-05	-6.24002e-05
1557.02	-2.38484e-05	6.37134e-05	-6.41388e-05
1556.79	-2.00673e-05	5.85353e-05	-6.57484e-05
1556.56	-1.59617e-05	5.31956e-05	-6.72071e-05
1556.33	-1.15661e-05	4.77595e-05	-6.84925e-05
1556.09	-6.91832e-06	4.22959e-05	-6.95815e-05
1555.86	-2.05956e-06	3.68764e-05	-7.04513e-05
1555.63	2.96628e-06	3.15747e-05	-7.10787e-05
1555.4	8.11288e-06	2.64655e-05	-7.14413e-05
1555.16	1.33319e-05	2.16235e-05	-7.15173e-05
1554.93	1.85736e-05	1.71227e-05	-7.12859e-05
1554.7	2.37874e-05	1.30351e-05	-7.07281e-05
1554.47	2.89221e-05	9.43e-06	-6.98262e-05
1554.24	3.3927e-05	6.37249e-06	-6.85648e-05
1554	3.8752e-05	3.92293e-06	-6.6931e-05
1553.77	4.33484e-05	2.13585e-06	-6.49146e-05
1553.54	4.76695e-05	1.05908e-06	-6.25083e-05
1553.31	5.16711e-05	7.33018e-07	-5.97082e-05
1553.07	5.53119e-05	1.18995e-06	-5.65138e-05
1552.84	5.85542e-05	2.4535e-06	-5.29282e-05
1552.61	6.13643e-05	4.53817e-06	-4.89584e-05
1552.38	6.37128e-05	7.4491e-06	-4.46151e-05
1552.14	6.55747e-05	1.11819e-05	-3.9913e-05
1551.91	6.69304e-05	1.57226e-05	-3.48706e-05
1551.68	6.77651e-05	2.10478e-05	-2.951e-05
1551.45	6.80693e-05	2.7125e-05	-2.38571e-05
1551.21	6.78391e-05	3.39131e-05	-1.79411e-05
1550.98	6.70755e-05	4.13626e-05	-1.17944e-05
1550.75	6.57852e-05	4.94165e-05	-5.45224e-06
1550.52	6.39797e-05	5.80112e-05	1.04759e-06
1550.28	6.16757e-05	6.70771e-05	7.66508e-06
1550.05	5.88944e-05	7.65395e-05	1.43585e-05
1549.82	5.56614e-05	8.63198e-05	2.10847e-05
1549.59	5.20064e-05	9.63364e-05	2.77997e-05
1549.35	4.79627e-05	0.000106506	3.44591e-05
1549.12	4.35668e-05	0.000116743	4.10184e-05
1548.89	3.8858e-05	0.000126964	4.74336e-05
1548.66	3.38779e-05	0.000137086	5.36619e-05
1548.43	2.86699e-05	0.000147027	5.96616e-05
1548.19	2.32788e-05	0.000156709	6.53929e-05
1547.96	1.77502e-05	0.000166058	7.08183e-05
1547.73	1.21301e-05	0.000175005	7.59029e-05
1547.5	6.46432e-06	0.000183486	8.06148e-05
1547.26	7.98295e-07	0.000191442	8.49252e-05
1547.03	-4.82364e-06	0.000198821	8.8809e-05
1546.8	-1.03585e-05	0.00020558	9.22449e-05
1546.57	-1.5765e-05	0.000211679	9.52154e-05
1546.33	-2.10041e-05	0.00021709	9.77071e-05
1546.1	-2.60391e-05	0.000221789	9.9711e-05
1545.87	-3.08359e-05	0.000225761	0.000101222
1545.64	-3.53635e-05	0.000228998	0.000102239
1545.4	-3.95938e-05	0.000231499	0.000102766
1545.17	-4.35021e-05	0.000233271	0.00010281
1544.94	-4.70672e-05	0.000234325	0.000102383
1544.71	-5.02711e-05	0.000234681	0.000101498
1544.47	-5.30995e-05	0.000234362	0.000100176
1544.24	-5.55414e-05	0.000233397	9.84371e-05
1544.01	-5.75895e-05	0.00023182	9.63062e-05
1543.78	-5.92397e-05	0.000229668	9.38104e-05
1543.54	-6.04913e-05	0.00022698	9.09791e-05
1543.31	-6.13465e-05	0.0002238	8.78435e-05
1543.08	-6.18107e-05	0.00022017	8.44363e-05
1542.85	-6.18921e-05	0.000216136	8.07912e-05
1542.62	-6.16014e-05	0.000211743	7.69428e-05
1542.38	-6.09517e-05	0.000207036	7.29259e-05
1542.15	-5.99582e-05	0.000202059	6.87751e-05
1541.92	-5.86382e-05	0.000196855	6.45246e-05
1541.69	-5.70102e-05	0.000191465	6.02079e-05
1541.45	-5.50946e-05	0.000185925	5.58572e-05
1541.22	-5.29126e-05	0.000180272	5.15032e-05
1540.99	-5.04864e-05	0.000174538	4.71748e-05
1540.76	-4.78388e-05	0.000168752	4.2899e-05
1540.52	-4.49932e-05	0.000162938	3.87003e-05
1540.29	-4.19728e-05	0.000157118	3.46008e-05
1540.06	-3.88011e-05	0.000151311	3.06201e-05
1539.83	-3.55013e-05	0.00014553	2.67747e-05
1539.59	-3.2096e-05	0.000139785	2.30786e-05
1539.36	-2.86075e-05	0.000134084	1.95426e-05
1539.13	-2.50571e-05	0.000128429	1.61747e-05
1538.9	-2.14656e-05	0.000122823	1.298e-05
1538.66	-1.78524e-05	0.000117262	9.96081e-06
1538.43	-1.42363e-05	0.000111742	7.11668e-06
1538.2	-1.06346e-05	0.000106257	4.44456e-06
1537.97	-7.06364e-06	0.000100798	1.93898e-06
1537.74	-3.53859e-06	9.53572e-05	-4.07773e-07
1537.5	-7.32752e-08	8.99236e-05	-2.60543e-06
1537.27	3.31963e-06	8.44871e-05	-4.6655e-06
1537.04	6.62868e-06	7.90375e-05	-6.60102e-06
1536.81	9.8436e-06	7.35652e-05	-8.42631e-06
1536.57	1.29553e-05	6.80613e-05	-1.01567e-05
1536.34	1.59556e-05	6.25182e-05	-1.1808e-05
1536.11	1.88376e-05	5.693e-05	-1.33968e-05
1535.88	2.15953e-05	5.12925e-05	-1.49396e-05
1535.64	2.42235e-05	4.56037e-05	-1.64528e-05
1535.41	2.6718e-05	3.98638e-05	-1.79524e-05
1535.18	2.90751e-05	3.40754e-05	-1.94537e-05
1534.95	3.1292e-05	2.82438e-05	-2.09713e-05
1534.71	3.33664e-05	2.23766e-05	-2.25184e-05
1534.48	3.52967e-05	1.64841e-05	-2.41073e-05
1534.25	3.70816e-05	1.05791e-05	-2.57485e-05
1534.02	3.87202e-05	4.67658e-06	-2.74512e-05
1533.78	4.02121e-05	-1.20606e-06	-2.92228e-05
1533.55	4.1557e-05	-7.04958e-06	-3.10689e-05
1533.32	4.27551e-05	-1.28329e-05	-3.29934e-05
1533.09	4.38066e-05	-1.85336e-05	-3.49983e-05
1532.85	4.4712e-05	-2.41279e-05	-3.70837e-05
1532.62	4.5472e-05	-2.95912e-05	-3.92481e-05
1532.39	4.60875e-05	-3.48984e-05	-4.1488e-05
1532.16	4.65595e-05	-4.00243e-05	-4.37985e-05
1531.93	4.68891e-05	-4.49439e-05	-4.61729e-05
1531.69	4.70778e-05	-4.96325e-05	-4.86032e-05
1531.46	4.7127e-05	-5.40665e-05	-5.108e-05
1531.23	4.70387e-05	-5.82235e-05	-5.35928e-05
1531	4.68149e-05	-6.20826e-05	-5.61301e-05
1530.76	4.6458e-05	-6.56247e-05	-5.86793e-05
1530.53	4.59705e-05	-6.88329e-05	-6.12274e-05
1530.3	4.53557e-05	-7.16927e-05	-6.37609e-05
1530.07	4.4617e-05	-7.4192e-05	-6.62658e-05
1529.83	4.37581e-05	-7.63219e-05	-6.8728e-05
1529.6	4.27836e-05	-7.8076e-05	-7.11335e-05
1529.37	4.16983e-05	-7.94513e-05	-7.34683e-05
1529.14	4.05076e-05	-8.04478e-05	-7.5719e-05
1528.9	3.92174e-05	-8.10689e-05	-7.78724e-05
1528.67	3.78343e-05	-8.13213e-05	-7.99163e-05
1528.44	3.63655e-05	-8.12146e-05	-8.18389e-05
1528.21	3.48185e-05	-8.0762e-05	-8.36296e-05
1527.97	3.32016e-05	-7.99796e-05	-8.52786e-05
1527.74	3.15237e-05	-7.88865e-05	-8.67775e-05
1527.51	2.97942e-05	-7.75049e-05	-8.81188e-05
1527.28	2.80227e-05	-7.58593e-05	-8.92965e-05
1527.05	2.62197e-05	-7.3977e-05	-9.03058e-05
1526.81	2.43956e-05	-7.18873e-05	-9.11435e-05
1526.58	2.25616e-05	-6.96215e-05	-9.18077e-05
1526.35	2.07287e-05	-6.72126e-05	-9.2298e-05
1526.12	1.89083e-05	-6.4695e-05	-9.26154e-05
1525.88	1.71118e-05	-6.21041e-05	-9.27626e-05
1525.65	1.53506e-05	-5.94759e-05	-9.27436e-05
1525.42	1.36357e-05	-5.68467e-05	-9.25637e-05
1525.19	1.1978e-05	-5.42529e-05	-9.22299e-05
1524.95	1.03882e-05	-5.17303e-05	-9.17501e-05
1524.72	8.87611e-06	-4.93138e-05	-9.11339e-05
1524.49	7.45116e-06	-4.70372e-05	-9.03917e-05
1524.26	6.12196e-06	-4.49328e-05	-8.95351e-05
1524.02	4.89626e-06	-4.30308e-05	-8.85766e-05
1523.79	3.78086e-06	-4.13591e-05	-8.75296e-05
1523.56	2.78151e-06	-3.9943e-05	-8.64082e-05
1523.33	1.90276e-06	-3.88049e-05	-8.52268e-05
1523.09	1.14799e-06	-3.7964e-05	-8.40005e-05
1522.86	5.19224e-07	-3.7436e-05	-8.27445e-05
1522.63	1.71851e-08	-3.72329e-05	-8.14741e-05
1522.4	-3.58802e-07	-3.73632e-05	-8.02047e-05
1522.16	-6.10807e-07	-3.78312e-05	-7.89511e-05
1521.93	-7.42292e-07	-3.86376e-05	-7.77281e-05
1521.7	-7.58093e-07	-3.97788e-05	-7.65498e-05
1521.47	-6.64386e-07	-4.12476e-05	-7.54295e-05
1521.24	-4.6862e-07	-4.30328e-05	-7.438e-05
1521	-1.79452e-07	-4.51197e-05	-7.34129e-05
1520.77	1.93354e-07	-4.74903e-05	-7.25388e-05
1520.54	6.39029e-07	-5.0123e-05	-7.17672e-05
1520.31	1.14592e-06	-5.29938e-05	-7.11063e-05
1520.07	1.70165e-06	-5.60759e-05	-7.05631e-05
1519.84	2.29321e-06	-5.93401e-05	-7.01433e-05
1519.61	2.90718e-06	-6.27558e-05	-6.98509e-05
1519.38	3.52984e-06	-6.62907e-05	-6.9689e-05
1519.14	4.14734e-06	-6.99114e-05	-6.96589e-05
1518.91	4.74591e-06	-7.35843e-05	-6.97607e-05
1518.68	5.31196e-06	-7.72752e-05	-6.99932e-05
1518.45	5.83227e-06	-8.09504e-05	-7.03538e-05
1518.21	6.29417e-06	-8.45769e-05	-7.08389e-05
1517.98	6.68565e-06	-8.81224e-05	-7.14435e-05
1517.75	6.99548e-06	-9.15563e-05	-7.21617e-05
1517.52	7.21341e-06	-9.48495e-05	-7.29866e-05
1517.28	7.3302e-06	-9.7975e-05	-7.39105e-05
1517.05	7.33778e-06	-0.000100908	-7.49248e-05
1516.82	7.22927e-06	-0.000103626	-7.60202e-05
1516.59	6.99912e-06	-0.000106109	-7.71872e-05
1516.35	6.6431e-06	-0.000108341	-7.84153e-05
1516.12	6.15836e-06	-0.000110308	-7.96943e-05
1515.89	5.54346e-06	-0.000111998	-8.10131e-05
1515.66	4.79833e-06	-0.000113403	-8.23609e-05
1515.43	3.92431e-06	-0.000114518	-8.37268e-05
1515.19	2.92407e-06	-0.00011534	-8.50998e-05
1514.96	1.80159e-06	-0.000115872	-8.6469e-05
1514.73	5.62097e-07	-0.000116114	-8.78238e-05
1514.5	-7.88015e-07	-0.000116074	-8.91539e-05
1514.26	-2.24125e-06	-0.00011576	-9.04491e-05
1514.03	-3.78914e-06	-0.000115183	-9.16998e-05
1513.8	-5.42231e-06	-0.000114354	-9.28967e-05
1513.57	-7.13062e-06	-0.000113288	-9.40311e-05
1513.33	-8.90329e-06	-0.000112001	-9.50946e-05
1513.1	-1.0729e-05	-0.000110511	-9.60796e-05
1512.87	-1.2596e-05	-0.000108836	-9.69789e-05
1512.64	-1.44924e-05	-0.000106995	-9.7786e-05
1512.4	-1.64061e-05	-0.000105008	-9.84948e-05
1512.17	-1.83251e-05	-0.000102896	-9.91002e-05
1511.94	-2.02373e-05	-0.000100679	-9.95973e-05
1511.71	-2.21313e-05	-9.83767e-05	-9.99823e-05
1511.47	-2.39957e-05	-9.60103e-05	-0.000100252
1511.24	-2.58199e-05	-9.35987e-05	-0.000100403
1511.01	-2.75938e-05	-9.11607e-05	-0.000100433
1510.78	-2.93082e-05	-8.87141e-05	-0.000100342
1510.55	-3.09546e-05	-8.62756e-05	-0.000100128
1510.31	-3.25254e-05	-8.38607e-05	-9.9791e-05
1510.08	-3.40141e-05	-8.14836e-05	-9.93316e-05
1509.85	-3.54151e-05	-7.91569e-05	-9.87508e-05
1509.62	-3.6724e-05	-7.68916e-05	-9.80499e-05
1509.38	-3.79375e-05	-7.46974e-05	-9.7231e-05
1509.15	-3.90533e-05	-7.2582e-05	-9.62968e-05
1508.92	-4.00702e-05	-7.05518e-05	-9.52503e-05
1508.69	-4.09881e-05	-6.86112e-05	-9.40949e-05
1508.45	-4.18081e-05	-6.67634e-05	-9.28346e-05
1508.22	-4.25319e-05	-6.50097e-05	-9.14736e-05
1507.99	-4.31624e-05	-6.33503e-05	-9.00165e-05
1507.76	-4.37033e-05	-6.17836e-05	-8.84681e-05
1507.52	-4.41589e-05	-6.03073e-05	-8.68337e-05
1507.29	-4.45343e-05	-5.89173e-05	-8.51186e-05
1507.06	-4.48348e-05	-5.76092e-05	-8.33282e-05
1506.83	-4.50666e-05	-5.63772e-05	-8.14683e-05
1506.59	-4.52358e-05	-5.5215e-05	-7.95446e-05
1506.36	-4.5349e-05	-5.41157e-05	-7.75628e-05
1506.13	-4.54125e-05	-5.30721e-05	-7.55288e-05
1505.9	-4.54328e-05	-5.20765e-05	-7.34482e-05
1505.66	-4.54163e-05	-5.11213e-05	-7.13268e-05
1505.43	-4.53689e-05	-5.01988e-05	-6.91702e-05
1505.2	-4.52965e-05	-4.93014e-05	-6.69838e-05
1504.97	-4.52043e-05	-4.84218e-05	-6.47729e-05
1504.74	-4.5097e-05	-4.75531e-05	-6.25426e-05
1504.5	-4.49788e-05	-4.66887e-05	-6.02977e-05
1504.27	-4.48533e-05	-4.58226e-05	-5.80429e-05
1504.04	-4.47235e-05	-4.49494e-05	-5.57827e-05
1503.81	-4.45916e-05	-4.40643e-05	-5.35209e-05
1503.57	-4.44592e-05	-4.31631e-05	-5.12617e-05
1503.34	-4.43272e-05	-4.22426e-05	-4.90083e-05
1503.11	-4.41957e-05	-4.12998e-05	-4.67641e-05
1502.88	-4.40644e-05	-4.03328e-05	-4.4532e-05
1502.64	-4.39323e-05	-3.93402e-05	-4.23146e-05
1502.41	-4.37976e-05	-3.83213e-05	-4.01141e-05
1502.18	-4.36585e-05	-3.72759e-05	-3.79327e-05
1501.95	-4.35123e-05	-3.62044e-05	-3.5772e-05
1501.71	-4.33562e-05	-3.51079e-05	-3.36334e-05
1501.48	-4.31871e-05	-3.39877e-05	-3.15181e-05
1501.25	-4.30017e-05	-3.28457e-05	-2.94271e-05
1501.02	-4.27966e-05	-3.16838e-05	-2.73608e-05
1500.78	-4.25683e-05	-3.05045e-05	-2.53199e-05
1500.55	-4.23136e-05	-2.93103e-05	-2.33045e-05
1500.32	-4.20292e-05	-2.81039e-05	-2.13147e-05
1500.09	-4.17122e-05	-2.68879e-05	-1.93504e-05

## Sheet: Figure 2d
Column1	Column2	Column3	Column4
Wavenumber (cm-1)	340 microseconds (OD)	2.5 milliseconds (OD)	Steady State (OD)
1454.77	-1.94481e-05	-1.13283e-05	3.92837e-05
1454.54	-1.90176e-05	-1.09237e-05	3.9675e-05
1454.31	-1.8673e-05	-1.05734e-05	3.98755e-05
1454.07	-1.84146e-05	-1.02872e-05	3.98667e-05
1453.84	-1.82414e-05	-1.00749e-05	3.96323e-05
1453.61	-1.81514e-05	-9.94592e-06	3.9158e-05
1453.38	-1.81415e-05	-9.90939e-06	3.8432e-05
1453.14	-1.82076e-05	-9.9738e-06	3.7445e-05
1452.91	-1.83446e-05	-1.01471e-05	3.61903e-05
1452.68	-1.85468e-05	-1.04365e-05	3.46642e-05
1452.45	-1.88075e-05	-1.08485e-05	3.28658e-05
1452.21	-1.91194e-05	-1.13887e-05	3.07973e-05
1451.98	-1.9475e-05	-1.20615e-05	2.84638e-05
1451.75	-1.98661e-05	-1.28708e-05	2.58732e-05
1451.52	-2.02843e-05	-1.38192e-05	2.30365e-05
1451.28	-2.07211e-05	-1.4908e-05	1.99672e-05
1451.05	-2.11679e-05	-1.61378e-05	1.66816e-05
1450.82	-2.16163e-05	-1.7508e-05	1.31983e-05
1450.59	-2.20578e-05	-1.90167e-05	9.53823e-06
1450.36	-2.24844e-05	-2.06611e-05	5.72415e-06
1450.12	-2.28885e-05	-2.24373e-05	1.7807e-06
1449.89	-2.32625e-05	-2.43403e-05	-2.26604e-06
1449.66	-2.35999e-05	-2.63642e-05	-6.38883e-06
1449.43	-2.38942e-05	-2.85021e-05	-1.05595e-05
1449.19	-2.41399e-05	-3.07464e-05	-1.47494e-05
1448.96	-2.4332e-05	-3.30885e-05	-1.89296e-05
1448.73	-2.4466e-05	-3.55192e-05	-2.3071e-05
1448.5	-2.45384e-05	-3.80286e-05	-2.71452e-05
1448.26	-2.45462e-05	-4.06063e-05	-3.11242e-05
1448.03	-2.4487e-05	-4.32415e-05	-3.49812e-05
1447.8	-2.43594e-05	-4.59228e-05	-3.86904e-05
1447.57	-2.41624e-05	-4.86389e-05	-4.22277e-05
1447.33	-2.38957e-05	-5.1378e-05	-4.55708e-05
1447.1	-2.35596e-05	-5.41284e-05	-4.8699e-05
1446.87	-2.3155e-05	-5.68783e-05	-5.15943e-05
1446.64	-2.26834e-05	-5.96162e-05	-5.42408e-05
1446.4	-2.21466e-05	-6.23305e-05	-5.66251e-05
1446.17	-2.15471e-05	-6.50101e-05	-5.87364e-05
1445.94	-2.08875e-05	-6.76442e-05	-6.05667e-05
1445.71	-2.01709e-05	-7.02224e-05	-6.21107e-05
1445.48	-1.94008e-05	-7.27346e-05	-6.33658e-05
1445.24	-1.85807e-05	-7.51716e-05	-6.43323e-05
1445.01	-1.77144e-05	-7.75245e-05	-6.50131e-05
1444.78	-1.68059e-05	-7.97851e-05	-6.54137e-05
1444.55	-1.58592e-05	-8.19458e-05	-6.55421e-05
1444.31	-1.48784e-05	-8.39998e-05	-6.54086e-05
1444.08	-1.38676e-05	-8.59408e-05	-6.50259e-05
1443.85	-1.2831e-05	-8.77634e-05	-6.44085e-05
1443.62	-1.17725e-05	-8.94628e-05	-6.35726e-05
1443.38	-1.06962e-05	-9.10348e-05	-6.2536e-05
1443.15	-9.606e-06	-9.2476e-05	-6.13179e-05
1442.92	-8.50563e-06	-9.37835e-05	-5.99382e-05
1442.69	-7.39875e-06	-9.49552e-05	-5.84177e-05
1442.45	-6.28889e-06	-9.59895e-05	-5.67777e-05
1442.22	-5.17942e-06	-9.68854e-05	-5.50394e-05
1441.99	-4.07355e-06	-9.76422e-05	-5.3224e-05
1441.76	-2.97438e-06	-9.82599e-05	-5.13524e-05
1441.52	-1.88482e-06	-9.87389e-05	-4.94445e-05
1441.29	-8.07674e-07	-9.908e-05	-4.75194e-05
1441.06	2.54421e-07	-9.92842e-05	-4.55952e-05
1440.83	1.29895e-06	-9.93531e-05	-4.36883e-05
1440.59	2.32353e-06	-9.92882e-05	-4.18138e-05
1440.36	3.32591e-06	-9.90916e-05	-3.99848e-05
1440.13	4.30394e-06	-9.87654e-05	-3.82126e-05
1439.9	5.2556e-06	-9.8312e-05	-3.65066e-05
1439.67	6.17899e-06	-9.77338e-05	-3.48739e-05
1439.43	7.07232e-06	-9.70335e-05	-3.33197e-05
1439.2	7.9339e-06	-9.62139e-05	-3.18471e-05
1438.97	8.76219e-06	-9.5278e-05	-3.04568e-05
1438.74	9.55576e-06	-9.42287e-05	-2.91477e-05
1438.5	1.03133e-05	-9.30693e-05	-2.79168e-05
1438.27	1.10337e-05	-9.18031e-05	-2.67589e-05
1438.04	1.1716e-05	-9.04336e-05	-2.56676e-05
1437.81	1.23594e-05	-8.89642e-05	-2.46345e-05
1437.57	1.29631e-05	-8.73989e-05	-2.36501e-05
1437.34	1.3527e-05	-8.57416e-05	-2.27039e-05
1437.11	1.40507e-05	-8.39964e-05	-2.17841e-05
1436.88	1.45343e-05	-8.21678e-05	-2.08787e-05
1436.64	1.49781e-05	-8.02602e-05	-1.99749e-05
1436.41	1.53827e-05	-7.82785e-05	-1.90599e-05
1436.18	1.57491e-05	-7.62279e-05	-1.8121e-05
1435.95	1.60783e-05	-7.41136e-05	-1.71457e-05
1435.71	1.63718e-05	-7.19411e-05	-1.61223e-05
1435.48	1.66315e-05	-6.97164e-05	-1.50395e-05
1435.25	1.68594e-05	-6.74454e-05	-1.38873e-05
1435.02	1.70579e-05	-6.51344e-05	-1.26566e-05
1434.78	1.72296e-05	-6.27898e-05	-1.13398e-05
1434.55	1.73776e-05	-6.04184e-05	-9.93077e-06
1434.32	1.7505e-05	-5.80268e-05	-8.42472e-06
1434.09	1.76154e-05	-5.56219e-05	-6.81866e-06
1433.86	1.77122e-05	-5.32107e-05	-5.11124e-06
1433.62	1.77994e-05	-5.07999e-05	-3.3028e-06
1433.39	1.78808e-05	-4.83966e-05	-1.39538e-06
1433.16	1.79605e-05	-4.60074e-05	6.07341e-07
1432.93	1.80424e-05	-4.36389e-05	2.70008e-06
1432.69	1.81306e-05	-4.12976e-05	4.87608e-06
1432.46	1.82289e-05	-3.89894e-05	7.12719e-06
1432.23	1.8341e-05	-3.67201e-05	9.44401e-06
1432	1.84706e-05	-3.4495e-05	1.1816e-05
1431.76	1.86209e-05	-3.2319e-05	1.42319e-05
1431.53	1.87948e-05	-3.01964e-05	1.66793e-05
1431.3	1.89948e-05	-2.81309e-05	1.91455e-05
1431.07	1.92231e-05	-2.61257e-05	2.16175e-05
1430.83	1.94812e-05	-2.41832e-05	2.4082e-05
1430.6	1.97703e-05	-2.23052e-05	2.65255e-05
1430.37	2.00906e-05	-2.04928e-05	2.8935e-05
1430.14	2.04419e-05	-1.87462e-05	3.12977e-05
1429.9	2.08235e-05	-1.70649e-05	3.36016e-05
1429.67	2.12336e-05	-1.54479e-05	3.5835e-05
1429.44	2.16699e-05	-1.38929e-05	3.79875e-05
1429.21	2.21293e-05	-1.23974e-05	4.00493e-05
1428.98	2.2608e-05	-1.09578e-05	4.20121e-05
1428.74	2.31014e-05	-9.57002e-06	4.38685e-05
1428.51	2.36042e-05	-8.22922e-06	4.56125e-05
1428.28	2.41103e-05	-6.92999e-06	4.72397e-05
1428.05	2.46131e-05	-5.66639e-06	4.87467e-05
1427.81	2.51053e-05	-4.43198e-06	5.0132e-05
1427.58	2.55789e-05	-3.21995e-06	5.1395e-05
1427.35	2.60257e-05	-2.02314e-06	5.25371e-05
1427.12	2.64369e-05	-8.34215e-07	5.35607e-05
1426.88	2.68033e-05	3.54334e-07	5.44698e-05
1426.65	2.71156e-05	1.55001e-06	5.52695e-05
1426.42	2.73644e-05	2.76025e-06	5.59662e-05
1426.19	2.754e-05	3.99226e-06	5.65673e-05
1425.95	2.76332e-05	5.25298e-06	5.70813e-05
1425.72	2.76347e-05	6.5489e-06	5.75175e-05
1425.49	2.75357e-05	7.88595e-06	5.78857e-05
1425.26	2.7328e-05	9.26945e-06	5.81966e-05
1425.02	2.70038e-05	1.07039e-05	5.8461e-05
1424.79	2.65562e-05	1.21931e-05	5.86901e-05
1424.56	2.5979e-05	1.37396e-05	5.88948e-05
1424.33	2.52674e-05	1.53451e-05	5.90863e-05
1424.09	2.44174e-05	1.70102e-05	5.92752e-05
1423.86	2.34262e-05	1.87342e-05	5.94717e-05
1423.63	2.22926e-05	2.05153e-05	5.96853e-05
1423.4	2.10167e-05	2.23502e-05	5.99247e-05
1423.17	1.96001e-05	2.42346e-05	6.01978e-05
1422.93	1.80459e-05	2.61627e-05	6.05111e-05
1422.7	1.63589e-05	2.81276e-05	6.08702e-05
1422.47	1.45454e-05	3.0121e-05	6.12792e-05
1422.24	1.26133e-05	3.21336e-05	6.1741e-05
1422	1.05721e-05	3.4155e-05	6.2257e-05
1421.77	8.43283e-06	3.61736e-05	6.2827e-05
1421.54	6.2079e-06	3.81773e-05	6.34496e-05
1421.31	3.91108e-06	4.0153e-05	6.41218e-05
1421.07	1.55739e-06	4.20872e-05	6.48393e-05
1420.84	-8.37109e-07	4.39657e-05	6.55963e-05
1420.61	-3.25541e-06	4.57745e-05	6.6386e-05
1420.38	-5.67976e-06	4.74992e-05	6.72004e-05
1420.14	-8.09185e-06	4.91256e-05	6.80304e-05
1419.91	-1.0473e-05	5.06398e-05	6.88663e-05
1419.68	-1.28043e-05	5.20286e-05	6.96974e-05
1419.45	-1.50671e-05	5.32792e-05	7.05129e-05
1419.21	-1.72428e-05	5.43799e-05	7.13013e-05
1418.98	-1.93133e-05	5.53199e-05	7.20513e-05
1418.75	-2.12614e-05	5.60897e-05	7.27515e-05
1418.52	-2.30705e-05	5.6681e-05	7.33907e-05
1418.29	-2.47254e-05	5.7087e-05	7.39583e-05
1418.05	-2.62118e-05	5.73025e-05	7.44441e-05
1417.82	-2.75171e-05	5.73241e-05	7.48388e-05
1417.59	-2.86302e-05	5.71499e-05	7.51341e-05
1417.36	-2.95417e-05	5.67798e-05	7.53225e-05
1417.12	-3.02439e-05	5.62156e-05	7.53979e-05
1416.89	-3.07311e-05	5.54609e-05	7.53552e-05
1416.66	-3.09995e-05	5.45209e-05	7.51909e-05
1416.43	-3.10474e-05	5.34028e-05	7.49027e-05
1416.19	-3.08749e-05	5.21152e-05	7.44897e-05
1415.96	-3.04842e-05	5.06685e-05	7.39527e-05
1415.73	-2.98796e-05	4.90746e-05	7.32935e-05
1415.5	-2.90672e-05	4.73468e-05	7.25157e-05
1415.26	-2.80549e-05	4.54996e-05	7.16239e-05
1415.03	-2.68526e-05	4.35486e-05	7.06242e-05
1414.8	-2.54715e-05	4.15106e-05	6.95238e-05
1414.57	-2.39247e-05	3.94029e-05	6.8331e-05
1414.33	-2.22266e-05	3.72438e-05	6.70552e-05
1414.1	-2.03928e-05	3.50519e-05	6.57064e-05
1413.87	-1.84399e-05	3.28461e-05	6.42957e-05
1413.64	-1.63857e-05	3.06455e-05	6.28345e-05
1413.4	-1.42485e-05	2.84691e-05	6.13347e-05
1413.17	-1.20473e-05	2.63357e-05	5.98086e-05
1412.94	-9.80131e-06	2.42636e-05	5.82686e-05
1412.71	-7.53002e-06	2.22706e-05	5.6727e-05
1412.48	-5.25284e-06	2.03738e-05	5.51961e-05
1412.24	-2.98892e-06	1.85892e-05	5.36878e-05
1412.01	-7.57034e-07	1.6932e-05	5.22135e-05
1411.78	1.42471e-06	1.54161e-05	5.07843e-05
1411.55	3.539e-06	1.4054e-05	4.94103e-05
1411.31	5.56948e-06	1.28569e-05	4.8101e-05
1411.08	7.50095e-06	1.18344e-05	4.68648e-05
1410.85	9.31951e-06	1.09947e-05	4.57094e-05
1410.62	1.10127e-05	1.0344e-05	4.46412e-05
1410.38	1.25695e-05	9.88715e-06	4.36658e-05
1410.15	1.39807e-05	9.62722e-06	4.27873e-05
1409.92	1.52388e-05	9.56554e-06	4.2009e-05
1409.69	1.6338e-05	9.70177e-06	4.13328e-05
1409.45	1.72743e-05	1.0034e-05	4.07596e-05
1409.22	1.80458e-05	1.05587e-05	4.02894e-05
1408.99	1.86522e-05	1.12708e-05	3.99208e-05
1408.76	1.90952e-05	1.2164e-05	3.96517e-05
1408.52	1.93781e-05	1.32306e-05	3.9479e-05
1408.29	1.95062e-05	1.44618e-05	3.93991e-05
1408.06	1.9486e-05	1.58477e-05	3.94073e-05
1407.83	1.9326e-05	1.73777e-05	3.94986e-05
1407.59	1.90356e-05	1.90404e-05	3.96676e-05
1407.36	1.86259e-05	2.08239e-05	3.99085e-05
1407.13	1.81087e-05	2.27158e-05	4.02154e-05
1406.9	1.74969e-05	2.47036e-05	4.05822e-05
1406.67	1.68041e-05	2.67748e-05	4.10031e-05
1406.43	1.60445e-05	2.89168e-05	4.14723e-05
1406.2	1.52326e-05	3.11175e-05	4.19844e-05
1405.97	1.43831e-05	3.33649e-05	4.25344e-05
1405.74	1.35105e-05	3.56477e-05	4.31178e-05
1405.5	1.26294e-05	3.79551e-05	4.37305e-05
1405.27	1.17539e-05	4.02772e-05	4.43692e-05
1405.04	1.08974e-05	4.26045e-05	4.50314e-05
1404.81	1.00728e-05	4.49288e-05	4.5715e-05
1404.57	9.29206e-06	4.72425e-05	4.64188e-05
1404.34	8.56614e-06	4.95389e-05	4.71421e-05
1404.11	7.90492e-06	5.18122e-05	4.78853e-05
1403.88	7.31711e-06	5.40576e-05	4.86489e-05
1403.64	6.81014e-06	5.62711e-05	4.94344e-05
1403.41	6.39009e-06	5.84494e-05	5.02435e-05
1403.18	6.06171e-06	6.05902e-05	5.10785e-05
1402.95	5.82834e-06	6.26916e-05	5.1942e-05
1402.71	5.69193e-06	6.47523e-05	5.28367e-05
1402.48	5.65305e-06	6.67716e-05	5.37655e-05
1402.25	5.71097e-06	6.8749e-05	5.47313e-05
1402.02	5.86363e-06	7.06846e-05	5.57367e-05
1401.79	6.10778e-06	7.25781e-05	5.6784e-05
1401.55	6.43904e-06	7.44297e-05	5.78754e-05
1401.32	6.85197e-06	7.62394e-05	5.90121e-05
1401.09	7.34022e-06	7.80067e-05	6.01951e-05
1400.86	7.89663e-06	7.97313e-05	6.14242e-05
1400.62	8.51335e-06	8.14121e-05	6.26988e-05
1400.39	9.18198e-06	8.30478e-05	6.4017e-05
1400.16	9.89369e-06	8.46363e-05	6.53761e-05
1399.93	1.06394e-05	8.61752e-05	6.67723e-05
1399.69	1.14098e-05	8.76613e-05	6.82006e-05
1399.46	1.21958e-05	8.90906e-05	6.9655e-05
1399.23	1.29881e-05	9.04589e-05	7.11286e-05
1399	1.3778e-05	9.17609e-05	7.26131e-05
1398.76	1.45569e-05	9.29908e-05	7.40995e-05
1398.53	1.53169e-05	9.41425e-05	7.55778e-05
1398.3	1.60506e-05	9.52092e-05	7.7037e-05
1398.07	1.67511e-05	9.61836e-05	7.84657e-05
1397.83	1.74125e-05	9.70584e-05	7.98518e-05
1397.6	1.80296e-05	9.78259e-05	8.11827e-05
1397.37	1.8598e-05	9.84784e-05	8.24457e-05
1397.14	1.91142e-05	9.90084e-05	8.3628e-05
1396.9	1.95755e-05	9.94085e-05	8.47169e-05
1396.67	1.99803e-05	9.96718e-05	8.57001e-05
1396.44	2.03276e-05	9.97917e-05	8.65655e-05
1396.21	2.06173e-05	9.97625e-05	8.73022e-05
1395.98	2.08503e-05	9.95793e-05	8.78997e-05
1395.74	2.10278e-05	9.92382e-05	8.83489e-05
1395.51	2.11521e-05	9.87362e-05	8.86418e-05
1395.28	2.12258e-05	9.80716e-05	8.87718e-05
1395.05	2.12519e-05	9.7244e-05	8.87338e-05
1394.81	2.12343e-05	9.62545e-05	8.85245e-05
1394.58	2.11766e-05	9.51055e-05	8.8142e-05
1394.35	2.1083e-05	9.3801e-05	8.75867e-05
1394.12	2.09578e-05	9.23464e-05	8.68605e-05
1393.88	2.08052e-05	9.07488e-05	8.59674e-05
1393.65	2.06294e-05	8.90168e-05	8.49132e-05
1393.42	2.04345e-05	8.71603e-05	8.37055e-05
1393.19	2.02244e-05	8.51909e-05	8.23541e-05
1392.95	2.00026e-05	8.31213e-05	8.08701e-05
1392.72	1.97723e-05	8.09656e-05	7.92665e-05
1392.49	1.95363e-05	7.87391e-05	7.7558e-05
1392.26	1.92971e-05	7.64579e-05	7.57604e-05
1392.02	1.90563e-05	7.41391e-05	7.38909e-05
1391.79	1.88155e-05	7.18006e-05	7.19679e-05
1391.56	1.85755e-05	6.94606e-05	7.00105e-05
1391.33	1.83365e-05	6.71377e-05	6.80385e-05
1391.1	1.80983e-05	6.48508e-05	6.60723e-05
1390.86	1.78603e-05	6.26185e-05	6.41324e-05
1390.63	1.76213e-05	6.04594e-05	6.22394e-05
1390.4	1.73796e-05	5.83913e-05	6.04137e-05
1390.17	1.71331e-05	5.64317e-05	5.86751e-05
1389.93	1.68796e-05	5.45968e-05	5.70428e-05
1389.7	1.66163e-05	5.29021e-05	5.55349e-05
1389.47	1.63402e-05	5.13615e-05	5.41686e-05
1389.24	1.60484e-05	4.99876e-05	5.29593e-05
1389	1.57374e-05	4.87914e-05	5.19212e-05
1388.77	1.54043e-05	4.77818e-05	5.10663e-05
1388.54	1.50456e-05	4.6966e-05	5.04048e-05
1388.31	1.46583e-05	4.6349e-05	4.99447e-05
1388.07	1.42394e-05	4.59338e-05	4.96917e-05
1387.84	1.37862e-05	4.57208e-05	4.96489e-05
1387.61	1.32964e-05	4.57084e-05	4.98171e-05
1387.38	1.27679e-05	4.58925e-05	5.01943e-05
1387.14	1.2199e-05	4.62666e-05	5.0776e-05
1386.91	1.15886e-05	4.6822e-05	5.1555e-05
1386.68	1.09359e-05	4.75477e-05	5.25216e-05
1386.45	1.02409e-05	4.84305e-05	5.36633e-05
1386.21	9.50394e-06	4.94554e-05	5.49656e-05
1385.98	8.72593e-06	5.06051e-05	5.64114e-05
1385.75	7.90839e-06	5.18611e-05	5.79816e-05
1385.52	7.05339e-06	5.32031e-05	5.96552e-05
1385.29	6.16353e-06	5.46097e-05	6.14095e-05
1385.05	5.24191e-06	5.60585e-05	6.32204e-05
1384.82	4.29208e-06	5.75266e-05	6.50628e-05
1384.59	3.31806e-06	5.89904e-05	6.69107e-05
1384.36	2.32419e-06	6.04263e-05	6.87377e-05
1384.12	1.31516e-06	6.18112e-05	7.05172e-05
1383.89	2.95885e-07	6.31222e-05	7.22227e-05
1383.66	-7.28539e-07	6.43373e-05	7.38286e-05
1383.43	-1.75291e-06	6.54357e-05	7.53099e-05
1383.19	-2.772e-06	6.6398e-05	7.66428e-05
1382.96	-3.7806e-06	6.72063e-05	7.78051e-05
1382.73	-4.77366e-06	6.78447e-05	7.87765e-05
1382.5	-5.74625e-06	6.82994e-05	7.95386e-05
1382.26	-6.69374e-06	6.85588e-05	8.00753e-05
1382.03	-7.61175e-06	6.86136e-05	8.03731e-05
1381.8	-8.49629e-06	6.8457e-05	8.04211e-05
1381.57	-9.34373e-06	6.80849e-05	8.0211e-05
1381.33	-1.01509e-05	6.74956e-05	7.97377e-05
1381.1	-1.0915e-05	6.66898e-05	7.89987e-05
1380.87	-1.16339e-05	6.5671e-05	7.79945e-05
1380.64	-1.23056e-05	6.44449e-05	7.67285e-05
1380.41	-1.29289e-05	6.30195e-05	7.52067e-05
1380.17	-1.35029e-05	6.14048e-05	7.34381e-05
1379.94	-1.40271e-05	5.96131e-05	7.14339e-05
1379.71	-1.45015e-05	5.7658e-05	6.92078e-05
1379.48	-1.49264e-05	5.5555e-05	6.67759e-05
1379.24	-1.53026e-05	5.33205e-05	6.41559e-05
1379.01	-1.56308e-05	5.09723e-05	6.13674e-05
1378.78	-1.59123e-05	4.85288e-05	5.84314e-05
1378.55	-1.61485e-05	4.60087e-05	5.53702e-05
1378.31	-1.63408e-05	4.34314e-05	5.2207e-05
1378.08	-1.64907e-05	4.08159e-05	4.89656e-05
1377.85	-1.66e-05	3.8181e-05	4.56702e-05
1377.62	-1.66699e-05	3.55451e-05	4.23451e-05
1377.38	-1.67022e-05	3.29257e-05	3.90146e-05
1377.15	-1.6698e-05	3.03395e-05	3.57022e-05
1376.92	-1.66585e-05	2.78019e-05	3.24313e-05
1376.69	-1.65848e-05	2.5327e-05	2.92238e-05
1376.45	-1.64775e-05	2.29273e-05	2.61008e-05
1376.22	-1.63372e-05	2.06138e-05	2.30821e-05
1375.99	-1.61642e-05	1.83956e-05	2.01859e-05
1375.76	-1.59584e-05	1.62802e-05	1.74286e-05
1375.52	-1.57197e-05	1.42729e-05	1.4825e-05
1375.29	-1.54475e-05	1.23774e-05	1.23878e-05
1375.06	-1.51412e-05	1.05953e-05	1.01277e-05
1374.83	-1.47998e-05	8.92641e-06	8.05346e-06
1374.6	-1.44223e-05	7.36862e-06	6.17143e-06
1374.36	-1.40076e-05	5.91817e-06	4.48595e-06
1374.13	-1.35544e-05	4.56965e-06	2.99917e-06
1373.9	-1.30615e-05	3.31614e-06	1.71109e-06
1373.67	-1.25277e-05	2.14939e-06	6.1965e-07
1373.43	-1.19521e-05	1.05999e-06	-2.79195e-07
1373.2	-1.13336e-05	3.75671e-08	-9.91397e-07
1372.97	-1.06717e-05	-9.29018e-07	-1.52467e-06
1372.74	-9.96593e-06	-1.85143e-06	-1.88835e-06
1372.5	-9.21645e-06	-2.74162e-06	-2.09324e-06
1372.27	-8.4237e-06	-3.61163e-06	-2.15143e-06
1372.04	-7.58864e-06	-4.47328e-06	-2.07609e-06
1371.81	-6.71278e-06	-5.338e-06	-1.8813e-06
1371.57	-5.79825e-06	-6.21655e-06	-1.58183e-06
1371.34	-4.84777e-06	-7.1188e-06	-1.19289e-06
1371.11	-3.86474e-06	-8.05353e-06	-7.29959e-07
1370.88	-2.85325e-06	-9.02821e-06	-2.08561e-07
1370.64	-1.81806e-06	-1.00488e-05	3.55969e-07
1370.41	-7.64655e-07	-1.11198e-05	9.48675e-07
1370.18	3.00839e-07	-1.22436e-05	1.55518e-06
1369.95	1.37163e-06	-1.34211e-05	2.16187e-06
1369.71	2.44029e-06	-1.46509e-05	2.75606e-06
1369.48	3.49887e-06	-1.59298e-05	3.32615e-06
1369.25	4.53886e-06	-1.72526e-05	3.86178e-06
1369.02	5.55136e-06	-1.86119e-05	4.35389e-06
1368.79	6.52708e-06	-1.99987e-05	4.79488e-06
1368.55	7.45651e-06	-2.14017e-05	5.17862e-06
1368.32	8.32993e-06	-2.28081e-05	5.50054e-06
1368.09	9.13761e-06	-2.42035e-05	5.75763e-06
1367.86	9.86986e-06	-2.55719e-05	5.94844e-06
1367.62	1.05172e-05	-2.68962e-05	6.07306e-06
1367.39	1.10703e-05	-2.81583e-05	6.1331e-06
1367.16	1.15205e-05	-2.93391e-05	6.13157e-06
1366.93	1.18596e-05	-3.04191e-05	6.07284e-06
1366.69	1.20798e-05	-3.13786e-05	5.96249e-06
1366.46	1.21746e-05	-3.21978e-05	5.80726e-06
1366.23	1.21379e-05	-3.28572e-05	5.61481e-06
1366	1.19649e-05	-3.33382e-05	5.39369e-06
1365.76	1.16517e-05	-3.36226e-05	5.15308e-06
1365.53	1.11958e-05	-3.36937e-05	4.90268e-06
1365.3	1.05958e-05	-3.35362e-05	4.65251e-06
1365.07	9.85158e-06	-3.31363e-05	4.41277e-06
1364.83	8.96451e-06	-3.24825e-05	4.19364e-06
1364.6	7.93724e-06	-3.15651e-05	4.00508e-06
1364.37	6.77386e-06	-3.0377e-05	3.85675e-06
1364.14	5.47986e-06	-2.89134e-05	3.75775e-06
1363.91	4.06209e-06	-2.71724e-05	3.71653e-06
1363.67	2.52872e-06	-2.51546e-05	3.74073e-06
1363.44	8.89226e-07	-2.28637e-05	3.83706e-06
1363.21	-8.45743e-07	-2.0306e-05	4.01118e-06
1362.98	-2.66442e-06	-1.74909e-05	4.26761e-06
1362.74	-4.55405e-06	-1.44303e-05	4.60963e-06
1362.51	-6.50098e-06	-1.11392e-05	5.03927e-06
1362.28	-8.49085e-06	-7.63498e-06	5.5572e-06
1362.05	-1.05087e-05	-3.93746e-06	6.16277e-06
1361.81	-1.25391e-05	-6.88252e-08	6.85397e-06
1361.58	-1.45664e-05	3.94671e-06	7.62744e-06
1361.35	-1.65749e-05	8.08315e-06	8.47853e-06
1361.12	-1.85488e-05	1.23129e-05	9.40135e-06
1360.88	-2.04729e-05	1.66073e-05	1.03888e-05
1360.65	-2.2332e-05	2.09366e-05	1.14327e-05
1360.42	-2.41119e-05	2.52704e-05	1.25239e-05
1360.19	-2.57989e-05	2.95782e-05	1.36523e-05
1359.95	-2.73804e-05	3.38295e-05	1.48071e-05
1359.72	-2.88447e-05	3.79941e-05	1.59767e-05
1359.49	-3.01814e-05	4.20426e-05	1.71491e-05
1359.26	-3.13814e-05	4.59467e-05	1.8312e-05
1359.02	-3.2437e-05	4.96793e-05	1.94526e-05
1358.79	-3.33419e-05	5.3215e-05	2.05584e-05
1358.56	-3.40915e-05	5.65303e-05	2.16165e-05
1358.33	-3.46826e-05	5.96036e-05	2.26144e-05
1358.1	-3.51137e-05	6.24158e-05	2.35399e-05
1357.86	-3.53848e-05	6.49502e-05	2.43811e-05
1357.63	-3.54976e-05	6.71926e-05	2.51266e-05
1357.4	-3.54551e-05	6.91317e-05	2.57658e-05
1357.17	-3.5262e-05	7.07587e-05	2.62887e-05
1356.93	-3.49242e-05	7.20679e-05	2.66859e-05
1356.7	-3.44489e-05	7.30559e-05	2.6949e-05
1356.47	-3.38446e-05	7.37226e-05	2.70706e-05
1356.24	-3.31205e-05	7.40702e-05	2.70441e-05
1356	-3.22872e-05	7.41035e-05	2.68639e-05
1355.77	-3.13554e-05	7.38298e-05	2.65254e-05
1355.54	-3.0337e-05	7.32587e-05	2.60249e-05
1355.31	-2.9244e-05	7.24018e-05	2.53597e-05
1355.07	-2.80887e-05	7.12727e-05	2.45284e-05
1354.84	-2.68836e-05	6.98866e-05	2.353e-05
1354.61	-2.5641e-05	6.82602e-05	2.2365e-05
1354.38	-2.4373e-05	6.64112e-05	2.10344e-05
1354.14	-2.30915e-05	6.43586e-05	1.95403e-05
1353.91	-2.18077e-05	6.21218e-05	1.78855e-05
1353.68	-2.05321e-05	5.97209e-05	1.60736e-05
1353.45	-1.92747e-05	5.71759e-05	1.4109e-05
1353.22	-1.80442e-05	5.45071e-05	1.19967e-05
1352.98	-1.68486e-05	5.17343e-05	9.74243e-06
1352.75	-1.56946e-05	4.88768e-05	7.35247e-06
1352.52	-1.45879e-05	4.59534e-05	4.83361e-06
1352.29	-1.3533e-05	4.29817e-05	2.19319e-06
1352.05	-1.2533e-05	3.99784e-05	-5.61026e-07
1351.82	-1.15897e-05	3.6959e-05	-3.42085e-06
1351.59	-1.07038e-05	3.39377e-05	-6.37773e-06
1351.36	-9.87476e-06	3.09269e-05	-9.42276e-06
1351.12	-9.10063e-06	2.79379e-05	-1.25467e-05
1350.89	-8.37845e-06	2.49802e-05	-1.57402e-05
1350.66	-7.70413e-06	2.20616e-05	-1.89934e-05
1350.43	-7.0726e-06	1.91885e-05	-2.22964e-05
1350.19	-6.47789e-06	1.63656e-05	-2.56392e-05
1349.96	-5.91326e-06	1.35959e-05	-2.90113e-05
1349.73	-5.37133e-06	1.08814e-05	-3.24025e-05
1349.5	-4.84423e-06	8.22226e-06	-3.5802e-05
1349.26	-4.32373e-06	5.61771e-06	-3.91994e-05
1349.03	-3.80144e-06	3.0658e-06	-4.25838e-05
1348.8	-3.26892e-06	5.63696e-07	-4.59445e-05
1348.57	-2.71788e-06	-1.89219e-06	-4.92706e-05
1348.33	-2.14034e-06	-4.30599e-06	-5.25515e-05
1348.1	-1.52877e-06	-6.68218e-06	-5.57764e-05
1347.87	-8.76266e-07	-9.02541e-06	-5.89346e-05
1347.64	-1.76683e-07	-1.13402e-05	-6.20155e-05
1347.41	5.75223e-07	-1.3631e-05	-6.50087e-05
1347.17	1.38368e-06	-1.59016e-05	-6.7904e-05
1346.94	2.25178e-06	-1.81553e-05	-7.06913e-05
1346.71	3.18143e-06	-2.03945e-05	-7.33611e-05
1346.48	4.17321e-06	-2.26207e-05	-7.59039e-05
1346.24	5.2264e-06	-2.48345e-05	-7.83109e-05
1346.01	6.3389e-06	-2.70349e-05	-8.05734e-05
1345.78	7.50726e-06	-2.92199e-05	-8.26834e-05
1345.55	8.72665e-06	-3.13861e-05	-8.46337e-05
1345.31	9.99093e-06	-3.35288e-05	-8.64173e-05
1345.08	1.12927e-05	-3.56418e-05	-8.80283e-05
1344.85	1.26234e-05	-3.77176e-05	-8.94612e-05
1344.62	1.39733e-05	-3.97473e-05	-9.07116e-05
1344.38	1.53318e-05	-4.1721e-05	-9.17758e-05
1344.15	1.66875e-05	-4.36273e-05	-9.26511e-05
1343.92	1.8028e-05	-4.54542e-05	-9.33356e-05
1343.69	1.93408e-05	-4.71887e-05	-9.38287e-05
1343.45	2.06127e-05	-4.88171e-05	-9.41306e-05
1343.22	2.18304e-05	-5.03253e-05	-9.42426e-05
1342.99	2.29806e-05	-5.16989e-05	-9.41672e-05
1342.76	2.40501e-05	-5.29233e-05	-9.39079e-05
1342.52	2.5026e-05	-5.39844e-05	-9.34693e-05
1342.29	2.58961e-05	-5.48682e-05	-9.28571e-05
1342.06	2.66485e-05	-5.55614e-05	-9.20781e-05
1341.83	2.72725e-05	-5.60516e-05	-9.11401e-05
1341.6	2.77583e-05	-5.63275e-05	-9.0052e-05
1341.36	2.80969e-05	-5.6379e-05	-8.88235e-05
1341.13	2.8281e-05	-5.61975e-05	-8.74653e-05
1340.9	2.83043e-05	-5.57761e-05	-8.5989e-05
1340.67	2.81621e-05	-5.51096e-05	-8.44068e-05
1340.43	2.78511e-05	-5.41949e-05	-8.27316e-05
1340.2	2.73698e-05	-5.30309e-05	-8.0977e-05
1339.97	2.6718e-05	-5.16188e-05	-7.9157e-05
1339.74	2.58972e-05	-4.99617e-05	-7.72858e-05
1339.5	2.49105e-05	-4.80655e-05	-7.5378e-05
1339.27	2.37628e-05	-4.59379e-05	-7.34483e-05
1339.04	2.24603e-05	-4.35892e-05	-7.15113e-05
1338.81	2.10105e-05	-4.10318e-05	-6.95815e-05
1338.57	1.94228e-05	-3.82801e-05	-6.76733e-05
1338.34	1.77074e-05	-3.53507e-05	-6.58003e-05
1338.11	1.58759e-05	-3.22622e-05	-6.39759e-05
1337.88	1.39409e-05	-2.90347e-05	-6.22129e-05
1337.64	1.19161e-05	-2.56901e-05	-6.0523e-05
1337.41	9.81565e-06	-2.22514e-05	-5.89174e-05
1337.18	7.6545e-06	-1.87431e-05	-5.74061e-05
1336.95	5.44803e-06	-1.51902e-05	-5.5998e-05
1336.72	3.21188e-06	-1.16187e-05	-5.47011e-05
1336.48	9.61805e-07	-8.0548e-06	-5.35219e-05
1336.25	-1.28648e-06	-4.52487e-06	-5.24658e-05
1336.02	-3.51748e-06	-1.05515e-06	-5.15369e-05
1335.79	-5.71608e-06	2.32851e-06	-5.07377e-05
1335.55	-7.86769e-06	5.60098e-06	-5.00697e-05
1335.32	-9.95837e-06	8.73803e-06	-4.95328e-05
1335.09	-1.1975e-05	1.17166e-05	-4.91257e-05
